# Supplementary material for: Biallelic OSM deficiency presents with juvenile myelodysplastic syndrome and response to treatment
Source: J Clin Invest. 2025 May 1;135(9):e192422. doi: 10.1172/JCI192422 (PMC12043077; doi:10.1172/JCI192422)
Supplement: Supporting data values [file jci-135-192422-s246.xlsx]

## Sheet: Case 1 family 1 (II4)
Table S1 Values for Case 1 family 1 (II:4)
Post-BM:Transplant 13/11/2018
CBC and Differential	WBC 10^9/L (3.90-11.00)	RBC 10^12/L (3.90-4.60)	Hemoglobin g/L (110-160)	Hematocrit L/L (0.320-0.470)	MCV fL (75-95)	MCH pg (24.0-30.0)	MCHC g/L (316-360)	RDW % (11-15)	Platelet 10^9/L (155-435)	MPV fL (6.3-11.2)	Platelet, Estimation	Nucleated RBC (Man) 1 /100 WBC (0)	Nucleated RBC (Absolute)	Nucleated RBC (Auto)	Nucleated RBC Absloute (Auto) 10^9/L (0)	Neutrophil (auto) % (30-70)	Neutrophil Absolute (Auto) 10^9/L (1.35-7.50)	Lymphocyte (auto) % (23-60)	Lymphocyte Absolute (Auto) 10^9/L (1.50-4.30)	Monocyte( Auto) % (4-12)	Monocyte Absolute (Auto) 10^9/L (0.25-1.00)	Eosinophil (Auto) % (1-12)	Eosinophil Absolute (Auto)10^9/L (0.03-1.00)	Baso ( Auto) % (0-2)	Basophil Absolute (Auto) 10^9/L (0-1.50)	Neutrophil (Man) % (30-70)	Neutrophil Absolute (Man) 10^9/L (1.35-7.50)	Band % (0-10)	Band Absolute 10^9/L	Lymphocyte % (23-60)	Monocyte % (4-12)	Monocyte Absolute 10^9/L (0.25-1.00)	Eosinophil % (1-12)	Eosinophil Absolute 10^9/L (0.03-1.00)	Basophil % (0-2)	Basophil absolute 10^9/L (0-1.50)	Atypical Lymphocyte %	MetaMyelocyte %	MetaMyelocyte Absolute 10^9/L	Myelocyte %	Myelocyte Absolute 10^9/L	Promyelocytes %	Promyelocytes Absolute 10^9/L	Poikilocytosis	Macrocytosis	Polychromasia	Schistocyte	Basophilic Stip	H-J Bodies
2024-04-12 10:45:00	10.71	3.92	131	0.39	99.5	33.4	336	15.5	336	10.2	Norma	NA	NA	0.1	NA	NA	3.28	NA	NA	NA	NA	NA	NA	NA	NA	44	4.71	NA	NA	47	7	0.75	3	0.32	NA	NA	NA	NA	NA	NA	NA	NA	NA	NA	Slight	Slight	NA	NA	NA
15/10/2024	12.58	4.12	130	0.391	94.9	31.6	332	15.5	359	9.7	NA	NA	NA	NA	NA	NA	4.58	NA	NA	NA	NA	NA	NA	NA	NA	39	5.23	NA	NA	41	11	1.47	9	1.21	1	0.13	NA	NA	NA	NA	NA	NA	NA	Slight	Slight	NA	NA	NA	NA
2024-05-06 10:57:00	13.4	4.05	128	0.402	99.3	31.6	318	15.2	352	10	Norma	NA	NA	0.1	NA	NA	4.45	NA	NA	NA	NA	NA	NA	NA	NA	47	5.32	NA	NA	41	6	0.68	4	0.45	1	0.11	2	NA	NA	NA	NA	NA	NA	NA	Slight	NA	NA	NA	NA
16/04/2024	11.87	4.55	144	0.435	95.6	31.6	331	14.8	322	10	NA	NA	NA	NA	NA	NA	4.35	NA	NA	NA	NA	NA	NA	NA	NA	33	4.78	NA	NA	54	10	1.45	4	0.58	NA	NA	NA	NA	NA	NA	NA	NA	NA	Slight	Slight	NA	NA	NA	NA
2023-06-12 11:47:00	11.31	3.74	123	0.365	97.6	32.9	337	15.4	347	9.7	Norma	NA	NA	NA	NA	NA	3.84	NA	NA	NA	NA	NA	NA	NA	NA	29	3.45	NA	NA	64	4	0.48	3	0.36	NA	NA	NA	NA	NA	NA	NA	NA	NA	Slight	NA	NA	NA	NA	NA
15/08/2023	13.97	3.92	123	0.392	100	31.4	314	14.9	487	10.3	NA	NA	NA	0.1	NA	NA	3.43	NA	NA	NA	NA	NA	NA	NA	NA	32	3.51	NA	NA	55	8	0.88	5	0.55	2	0.22	NA	NA	NA	NA	NA	NA	NA	NA	Slight	NA	NA	NA	NA
2023-07-06	14.49	3.85	120	0.377	97.9	31.2	318	15.5	333	10.3	Norma	NA	NA	0.1	NA	42.1	4.79	42	4.77	9.5	1.08	5.8	0.66	0.6	0.07	NA	NA	NA	NA	NA	9	0.84	7	0.65	1	0.09	NA	NA	NA	NA	NA	NA	NA	Slight	Slight	Slight	NA	NA	NA
19/02/2023	9.33	4	126	0.395	98.8	31.5	319	13.3	301	11.2	NA	NA	NA	NA	NA	NA	3.33	NA	NA	NA	NA	NA	NA	NA	NA	47	4.38	NA	NA	37	9	1.33	2	0.3	NA	NA	1	2	0.3	NA	NA	NA	NA	Slight	NA	NA	NA	NA	NA
2023-12-02 13:24:00	11.08	4.08	131	0.391	95.8	32.1	335	13.6	349	10.8	NA	NA	NA	NA	NA	NA	8.17	NA	NA	NA	NA	NA	NA	NA	NA	48	7.08	1	0.15	37	7	0.7	1	0.1	NA	NA	1	NA	NA	NA	NA	NA	NA	NA	Slight	Slight	NA	NA	NA
18/01/2023	10.61	3.73	119	0.372	99.7	31.9	320	13.8	316	10.2	NA	NA	NA	NA	NA	NA	2.93	NA	NA	NA	NA	NA	NA	NA	NA	35	3.51	NA	NA	56	7	0.77	6	0.66	NA	NA	NA	1	0.11	NA	NA	NA	NA	NA	Slight	NA	NA	NA	NA
2022-07-12 13:26:00	11.89	3.7	119	0.368	99.5	32.2	323	14.6	319	10.3	Norma	NA	NA	NA	NA	NA	3.86	NA	NA	NA	NA	NA	NA	NA	NA	29	3.21	NA	NA	59	6	0.75	5	0.62	2	0.25	NA	NA	NA	NA	NA	NA	NA	NA	Slight	NA	NA	NA	NA
24/10/2022	9.85	4	130	0.4	100	32.5	325	14.5	291	10.2	NA	NA	NA	0.1	NA	NA	2.89	NA	NA	NA	NA	NA	NA	NA	NA	25	3.12	NA	NA	62	9	0.98	12	1.31	NA	NA	NA	NA	NA	NA	NA	NA	NA	NA	Moderate	NA	NA	NA	NA
2022-07-09 12:58:00	10.96	3.59	120	0.376	104.7	33.4	319	14.2	373	9.8	Norma	NA	NA	NA	NA	NA	2.33	NA	NA	NA	NA	NA	NA	NA	NA	24	2.62	NA	NA	56	9	1.15	2	0.26	1	0.13	NA	NA	NA	NA	NA	NA	NA	NA	Moderate	NA	NA	NA	NA
2022-11-08 01:40:00	11.63	3.46	113	0.362	104.6	32.7	312	15.5	305	9.7	NA	NA	NA	NA	NA	NA	3.34	NA	NA	NA	NA	NA	NA	NA	NA	39	5	2	0.26	48	11	1	2	0.18	1	0.09	NA	NA	NA	1	0.09	NA	NA	Slight	Slight	NA	NA	NA	NA
18/07/2022	12.52	3.81	125	0.382	100.3	32.8	327	15.4	309	10.2	NA	NA	NA	NA	NA	NA	3.18	NA	NA	NA	NA	NA	NA	NA	NA	31	2.82	NA	NA	55	11	1.17	4	0.43	NA	NA	NA	NA	NA	NA	NA	NA	NA	Slight	NA	NA	NA	NA	NA
30/03/2022	9.31	3.41	113	0.344	100.9	33.1	328	14.8	369	9.9	Norma	NA	NA	NA	NA	NA	4.34	NA	NA	NA	NA	NA	NA	NA	NA	32	3.41	NA	NA	54	9	1.08	4	0.48	NA	NA	NA	NA	NA	1	0.12	NA	NA	Slight	Slight	NA	NA	NA	NA
20/03/2022	11.71	3.25	107	0.321	98.8	32.9	333	14.9	353	9.9	NA	NA	NA	0.1	NA	75.4	5.02	12.1	0.81	11.2	0.75	1.3	NA	NA	NA	30	3.59	NA	NA	56	8	0.74	1	0.09	NA	NA	NA	1	0.09	NA	NA	NA	NA	NA	Slight	NA	NA	NA	NA
25/01/2022	14.75	2.82	98	0.29	102.8	34.8	338	13.7	379	9.4	Norma	NA	NA	0.1	NA	62.6	5.87	27.3	2.56	9.8	0.92	0.3	NA	NA	NA	50	4.6	NA	NA	40	5	0.79	NA	NA	NA	NA	1	2	0.31	NA	NA	NA	NA	NA	Slight	NA	NA	NA	Slight
2022-05-01 13:21:00	10.02	3.66	124	0.378	103.3	33.9	328	14.1	363	9.8	Norma	1	0.1	0.2	NA	65	5.15	26.3	2.08	8.7	0.69	NA	0.09	NA	NA	NA	NA	NA	NA	NA	2	0.81	NA	NA	NA	NA	NA	1	0.41	4	1.63	NA	NA	Slight	Slight	NA	NA	NA	NA
2021-12-12 13:21:00	11.45	3.58	119	0.374	104.5	33.2	318	14.5	284	10.3	NA	NA	NA	NA	NA	65	5.84	26.1	2.35	8.9	0.8	NA	L 0.02; 0.03	NA	NA	NA	NA	NA	NA	NA	3	1.19	NA	NA	NA	NA	NA	NA	NA	1	0.4	1	0.4	Slight	Slight	NA	NA	NA	Slight
20/10/2021	11.07	3.58	119	0.368	102.8	33.2	323	14.2	299	10	Norma	NA	NA	NA	NA	68.8	7.01	23	2.35	8.1	0.83	NA	NA	0.1	0.01	NA	NA	NA	NA	NA	NA	NA	1	0.03	1	0.03	1	4	0.12	2	0.06	NA	NA	Slight	Slight	NA	NA	NA	NA
16/08/2021	11.05	3.56	118	0.354	99.4	33.1	333	14.7	282	10.2	NA	NA	NA	0.1	NA	NA	6.75	NA	NA	NA	NA	NA	NA	NA	NA	80	12.59	NA	NA	12	5	0.59	1	0.12	2	0.24	NA	NA	NA	NA	NA	NA	NA	NA	Slight	NA	NA	NA	NA
2021-04-08 13:41:00	12.46	3.82	125	0.384	100.5	32.7	326	14.4	287	9.8	Norma	NA	NA	NA	NA	NA	NA	NA	NA	NA	NA	NA	NA	NA	NA	78	31.74	1	0.41	14	6	0.82	7	0.96	1	0.14	1	NA	NA	NA	NA	NA	NA	NA	Slight	NA	NA	NA	Slight
30/06/2021	10.91	3.82	122	0.383	100.3	31.9	319	14.4	317	10.1	Norma	NA	NA	NA	NA	NA	11.96	NA	NA	NA	NA	NA	NA	NA	NA	80	31.74	2	0.79	13	5	0.77	NA	NA	NA	NA	2	NA	NA	NA	NA	NA	NA	NA	Slight	NA	NA	NA	NA
13/06/2021	12.81	3.92	126	0.39	99.5	32.1	323	13.2	272	9.9	NA	NA	NA	NA	NA	NA	34.23	NA	NA	NA	NA	NA	NA	NA	NA	50	1.52	12	0.37	29	2	0.27	5	0.66	NA	NA	NA	NA	NA	NA	NA	NA	NA	NA	Slight	NA	NA	NA	NA
26/05/2021	9.1	3.59	118	0.362	100.8	32.9	326	12.7	283	9.8	Norma	NA	NA	NA	NA	NA	1.99	NA	NA	NA	NA	NA	NA	NA	NA	34	4.01	NA	NA	58	14	1.63	3	0.35	1	0.12	NA	NA	NA	NA	NA	NA	NA	Slight	Slight	NA	NA	NA	NA
14/04/2021	10.65	3.21	108	0.341	106.2	33.6	317	13.5	290	10	Norma	NA	NA	0.1	NA	NA	3.87	NA	NA	NA	NA	NA	NA	NA	NA	31	4.26	NA	NA	54	6	0.7	3	0.35	2	0.24	NA	NA	NA	NA	NA	NA	NA	Slight	Slight	NA	NA	NA	NA
17/03/2021	11.97	3.06	102	0.331	108.2	33.3	308	15.4	337	10.4	Norma	NA	NA	NA	NA	NA	3.94	NA	NA	NA	NA	NA	NA	NA	NA	29	4.46	NA	NA	65	9	1.06	2	0.24	2	0.24	NA	NA	NA	NA	NA	NA	NA	Slight	Slight	NA	NA	NA	NA
16/02/2021	9.2	2.94	100	0.316	107.5	34	316	16.5	208	11.1	Norma	NA	NA	0.2	NA	NA	4.35	NA	NA	NA	NA	NA	NA	NA	NA	33	4.39	NA	NA	60	8	0.92	2	0.23	NA	NA	NA	NA	NA	NA	NA	1	0.11	NA	Slight	Slight	NA	NA	NA
2021-03-02 12:44:00	6.67	2.81	95	0.297	105.7	33.8	320	16.6	189	11.4	NA	NA	NA	NA	NA	NA	3.65	NA	NA	NA	NA	NA	NA	NA	NA	25	2.9	NA	NA	57	11	2.67	NA	NA	NA	NA	NA	NA	NA	NA	NA	NA	NA	NA	Slight	NA	NA	NA	NA
28/01/2021	9.38	2.63	89	0.273	103.8	33.8	326	15.7	226	12.6	NA	NA	NA	NA	NA	NA	4.14	NA	NA	NA	NA	NA	NA	NA	NA	43	5.05	NA	NA	47	16	2.87	2	0.36	NA	NA	NA	NA	NA	2	0.56	NA	NA	Slight	NA	NA	NA	NA	NA
25/01/2021	7.92	2.68	90	0.277	103.4	33.6	325	14.8	193	13.5	NA	NA	NA	0.1	NA	NA	2.6	NA	NA	NA	NA	NA	NA	NA	NA	30	3.52	NA	NA	58	6	1.68	3	0.84	NA	NA	1	NA	NA	NA	NA	NA	NA	Slight	NA	NA	NA	NA	NA
24/01/2021	8.99	2.92	98	0.294	100.7	33.6	333	14.9	203	13.5	NA	NA	NA	0.1	NA	NA	2.26	NA	NA	NA	NA	NA	NA	NA	NA	28	3.21	1	0.11	60	9	2.32	NA	NA	NA	NA	NA	1	0.23	NA	NA	NA	NA	Slight	NA	NA	NA	NA	NA
23/01/2021	10.2	2.89	95	0.296	102.4	32.9	321	14.7	171	13.9	NA	NA	NA	0.3	NA	NA	3.79	NA	NA	NA	NA	NA	NA	NA	NA	49	11.89	NA	NA	43	12	2.77	2	0.46	NA	NA	2	NA	NA	NA	NA	NA	NA	NA	NA	Slight	NA	NA	NA
22/01/2021	10.17	2.81	93	0.284	101.1	33.1	327	14.8	167	13.9	NA	NA	NA	0.4	NA	NA	NA	NA	NA	NA	NA	NA	NA	NA	NA	19	3.41	NA	NA	64	6	1.68	2	0.56	NA	NA	NA	NA	NA	1	0.21	NA	NA	NA	Slight	NA	NA	NA	NA
21/01/2021	15.74	3	100	0.304	101.3	33.3	329	14.7	155	14.2	Norma	NA	NA	1.1	NA	NA	11.32	NA	NA	NA	NA	NA	NA	NA	NA	46	12.88	2	0.56	41	9	1.91	6	1.28	1	0.21	NA	NA	NA	NA	NA	NA	NA	Slight	NA	NA	NA	NA	NA
20/01/2021	21.99	2.93	97	0.302	103.1	33.1	321	14.8	143	14.3	NA	NA	NA	3.1	NA	NA	8.94	NA	NA	NA	NA	NA	NA	NA	NA	40	10.3	1	0.26	50	7	1.11	7	1.11	2	0.32	1	NA	NA	NA	NA	NA	NA	Slight	NA	NA	NA	NA	NA
19/01/2021	34.4	2.85	94	0.297	104.2	33	316	15.2	111	15.3	NA	NA	NA	NA	NA	NA	7.21	NA	NA	NA	NA	NA	NA	NA	NA	30	6.93	1	0.23	52	14	2.5	2	0.36	1	0.18	1	NA	NA	NA	NA	NA	NA	Slight	NA	Slight	NA	NA	NA
18/01/2021	36.29	2.72	90	0.281	103.3	33.1	320	15.5	91	14.8	NA	NA	NA	NA	NA	NA	13.05	NA	NA	NA	NA	NA	NA	NA	NA	56	15.7	NA	NA	36	7	1.33	4	0.76	2	0.38	2	NA	NA	2	0.42	NA	NA	Slight	NA	Slight	NA	NA	NA
17/01/2021	40.69	2.76	91	0.281	101.8	33	324	15.3	85	14.9	ow	8	3.26	NA	NA	25.2	5.49	58.4	12.68	11.5	2.49	4	0.87	0.9	0.19	NA	NA	NA	NA	NA	10	2.08	4	0.83	NA	NA	1	3	0.71	NA	NA	NA	NA	Slight	NA	NA	NA	NA	NA
17/01/2021	39.68	2.77	92	0.282	101.8	33.2	326	15.2	86	14.9	ow	9	3.57	NA	NA	NA	5.83	NA	NA	NA	NA	NA	NA	NA	NA	25	5.31	NA	NA	58	9	2.12	3	0.71	NA	NA	NA	1	0.21	1	0.21	NA	NA	NA	NA	NA	NA	NA	NA
17/01/2021	43.69	2.75	92	0.279	101.5	33.5	330	15.4	75	nd	NA	NA	NA	NA	NA	NA	5.03	NA	NA	NA	NA	NA	NA	NA	NA	35	5.53	NA	NA	49	11	2.31	1	0.21	NA	NA	NA	NA	NA	NA	NA	NA	NA	Moderate	NA	NA	Slight	NA	NA
16/01/2021	47.87	2.75	91	0.273	99.3	33.1	333	15.2	58	14.2	NA	NA	NA	4.6	NA	NA	4.63	NA	NA	NA	NA	NA	NA	NA	NA	47	8.41	1	0.18	36	11	3.27	NA	NA	NA	NA	NA	1	0.27	NA	NA	NA	NA	Slight	NA	Slight	NA	Slight	Slight
15/01/2021	45.08	2.84	94	0.288	101.4	33.1	326	15.1	58	13.4	NA	NA	NA	3.5	NA	NA	5.74	NA	NA	NA	NA	NA	NA	NA	NA	54	10.29	NA	NA	30	9	2.44	NA	NA	NA	NA	NA	NA	NA	NA	NA	NA	NA	Slight	NA	Slight	Slight	NA	Slight
14/01/2021	40.78	3	98	0.305	101.7	32.7	321	15.3	63	12.7	NA	NA	NA	2.7	NA	NA	6.56	NA	NA	NA	NA	NA	NA	NA	NA	60	12.46	NA	NA	25	13	3.4	NA	NA	NA	NA	NA	NA	NA	NA	NA	NA	NA	NA	NA	NA	Slight	NA	NA
14/01/2021	36.4	3.12	103	0.318	101.9	33	324	15.2	82	13.2	NA	NA	NA	1.3	NA	NA	6.74	NA	NA	NA	NA	NA	NA	NA	NA	66	15.54	NA	NA	21	13	2.91	1	0.22	2	0.45	NA	NA	NA	NA	NA	NA	NA	NA	NA	NA	Slight	NA	NA
13/01/2021	20.65	3.3	109	0.343	103.9	33	318	14.8	118	12.6	NA	NA	NA	0.3	NA	NA	6.81	NA	NA	NA	NA	NA	NA	NA	NA	55	11.57	NA	NA	31	10	2.12	4	0.85	NA	NA	1	NA	NA	NA	NA	NA	NA	NA	NA	NA	NA	NA	NA
2021-12-01 02:55:00	5.11	2.8	90	0.278	99.3	32.1	324	14	119	10.3	NA	NA	NA	0.6	0.03	NA	8.88	NA	NA	NA	NA	NA	NA	NA	NA	55	16.35	NA	NA	35	9	1.57	4	0.7	NA	NA	1	NA	NA	NA	NA	NA	NA	Slight	NA	NA	NA	NA	NA
2021-11-01 17:25:00	3.05	3.84	126	0.383	99.7	32.8	329	13.9	215	10.6	Norma	NA	NA	NA	NA	NA	9.65	NA	NA	NA	NA	NA	NA	NA	NA	77	20.84	NA	NA	13	13	2.87	1	0.22	NA	NA	1	1	0.09	NA	NA	NA	NA	Slight	NA	NA	Slight	NA	NA
25/11/2020	11.8	3.51	120	0.358	102	34.2	335	14.4	292	10	Norma	NA	NA	0.1	NA	NA	10.75	NA	NA	NA	NA	NA	NA	NA	NA	64	16.76	2	0.52	21	19	1.78	2	0.19	NA	NA	1	NA	NA	NA	NA	NA	NA	Slight	NA	NA	Slight	NA	NA
15/09/2020	13.75	3.62	122	0.374	103.3	33.7	326	14.3	293	10.3	Norma	NA	NA	0.1	NA	NA	11.29	NA	NA	NA	NA	NA	NA	NA	NA	59	13.21	NA	NA	26	18	1.83	2	0.2	NA	NA	1	NA	NA	1	0.07	1	0.07	NA	NA	Slight	NA	NA	NA
2020-01-09 09:32:00	15.39	3.64	123	0.371	101.9	33.8	332	14.4	294	10.4	Norma	NA	NA	0.1	NA	NA	9.97	NA	NA	NA	NA	NA	NA	NA	NA	57	12.08	NA	NA	34	15	1.06	2	0.14	NA	NA	NA	NA	NA	NA	NA	NA	NA	NA	NA	NA	NA	NA	NA
2020-08-07 13:51:00	13.29	3.73	125	0.388	104	33.5	322	13.6	300	10	Norma	NA	NA	NA	NA	NA	9.64	NA	NA	NA	NA	NA	NA	NA	NA	25	4.35	NA	NA	61	27	1.32	2	0.1	2	0.1	NA	NA	NA	NA	NA	NA	NA	NA	NA	Slight	NA	NA	NA
17/06/2020	11.61	3.45	115	0.357	103.5	33.3	322	14	280	10.3	Norma	NA	NA	NA	NA	NA	10.72	NA	NA	NA	NA	NA	NA	NA	NA	21	4.64	NA	NA	65	11	0.41	5	0.19	2	0.07	NA	NA	NA	NA	NA	NA	NA	Slight	NA	Slight	NA	NA	NA
2020-06-05 12:55:00	11.75	3.33	111	0.343	103	33.3	324	14.9	246	9.8	Norma	2	0.24	NA	NA	NA	12.46	NA	NA	NA	NA	NA	NA	NA	NA	33	3.09	NA	NA	44	8	0.38	2	0.1	2	0.1	NA	NA	NA	1	0.11	NA	NA	NA	NA	NA	NA	NA	NA
20/04/2020	11.75	3.27	110	0.335	102.4	33.6	328	14.2	230	10.5	Norma	NA	NA	NA	NA	NA	14.27	NA	NA	NA	NA	NA	NA	NA	NA	29	2.94	1	0.1	50	11	1.24	2	0.22	1	0.11	NA	NA	NA	1	0.09	NA	NA	NA	NA	NA	NA	NA	NA
15/04/2020	11.46	3.46	116	0.356	102.9	33.5	326	14	231	10.5	Norma	NA	NA	NA	NA	NA	16.59	NA	NA	NA	NA	NA	0.1	0.4	0.03	39	2.77	NA	NA	43	12	1.13	2	0.19	NA	NA	NA	1	0.07	NA	NA	NA	NA	NA	NA	NA	NA	NA	NA
21/02/2020	24.26	3.21	106	0.333	103.7	33	318	14.4	185	10.9	NA	NA	NA	NA	NA	NA	15.79	NA	NA	NA	NA	NA	0.1	0.9	0.05	NA	NA	NA	NA	NA	10	0.65	2	0.13	2	0.13	NA	NA	NA	NA	NA	NA	NA	NA	NA	Slight	Slight	NA	NA
2020-11-02 10:37:00	17.94	3.21	109	0.347	108.1	34	314	14.6	266	10.5	Norma	NA	NA	NA	NA	NA	11.46	NA	NA	NA	NA	NA	NA	NA	NA	8	0.39	NA	NA	61	18	1.3	1	0.07	1	0.07	NA	NA	NA	1	0.05	NA	NA	NA	NA	Slight	Slight	NA	NA
28/12/2019	21.25	2.86	96	0.302	105.6	33.6	318	16.4	374	10.8	NA	NA	NA	0.3	NA	NA	10.49	NA	NA	NA	NA	NA	NA	NA	NA	17	0.63	NA	NA	66	8	0.41	2	0.1	1	0.05	1	NA	NA	NA	NA	1	0.06	NA	NA	NA	NA	NA	NA
27/12/2019	26.51	2.79	94	0.298	106.8	33.7	315	16.6	328	10.8	NA	NA	NA	0.2	NA	NA	9.75	NA	NA	NA	NA	NA	NA	NA	NA	26	1.24	NA	NA	62	23	1.37	1	0.06	NA	NA	2	NA	NA	NA	NA	NA	NA	Slight	NA	NA	NA	NA	NA
26/12/2019	30.7	2.91	96	0.308	105.8	33	312	16.7	317	10.3	NA	NA	NA	NA	NA	NA	7.97	NA	NA	NA	NA	NA	NA	NA	NA	36	4.04	2	0.22	47	19	1.02	NA	NA	2	0.11	NA	NA	NA	NA	NA	NA	NA	NA	NA	Slight	NA	NA	NA
25/12/2019	28	3.13	105	0.336	107.3	33.5	312	17.1	358	10.7	Norma	NA	NA	NA	NA	NA	4.3	NA	NA	NA	NA	NA	NA	NA	NA	20	1.89	NA	NA	65	19	1.29	NA	NA	2	0.14	NA	1	0.07	NA	NA	NA	NA	Slight	NA	NA	NA	NA	NA
2019-04-12 13:25:00	25.74	3.16	105	0.337	106.6	33.2	312	17.2	210	11	Norma	NA	NA	NA	NA	NA	3.74	NA	NA	NA	NA	NA	NA	NA	NA	34	2.22	NA	NA	52	34	1.93	1	0.06	1	0.06	NA	1	0.06	NA	NA	NA	NA	Slight	NA	NA	NA	NA	NA
20/11/2019	23.1	3.6	117	0.374	103.9	32.5	313	18.2	237	11.2	Norma	2	0.46	0.4	NA	NA	2.73	NA	NA	NA	NA	NA	0.08	2.1	0.06	NA	NA	NA	NA	NA	20	1.03	1	0.05	NA	NA	NA	NA	NA	NA	NA	NA	NA	NA	NA	NA	NA	NA	NA
13/11/2019	28.04	3.31	112	0.34	102.7	33.8	329	17.7	251	10.8	Norma	NA	NA	NA	NA	NA	2.95	NA	NA	NA	NA	NA	0.08	1.3	0.06	NA	NA	NA	NA	NA	20	1.11	NA	NA	NA	NA	1	2	0.11	NA	NA	NA	NA	Moderate	NA	NA	NA	NA	NA
2019-06-11 14:32:00	21.83	3.39	114	0.353	104.1	33.6	323	16.9	363	9.9	NA	NA	NA	NA	NA	23.4	1.65	47.2	3.35	27.6	1.96	1.4	0.08	1.6	0.07	NA	NA	NA	NA	NA	20	1.35	NA	NA	NA	NA	NA	NA	NA	NA	NA	NA	NA	Slight	NA	NA	NA	NA	NA
2019-09-10 14:08:00	21.25	3.4	114	0.353	103.8	33.5	323	18.8	320	10.4	Norma	NA	NA	NA	NA	8.2	0.45	56.7	3.12	32.4	1.78	1.8	NA	NA	NA	33	2.39	1	0.07	46	9	0.59	NA	NA	NA	NA	NA	1	0.07	NA	NA	NA	NA	Slight	NA	NA	NA	NA	NA
2019-02-10 04:00:00	17.35	2.88	97	0.296	102.8	33.7	328	19	240	11.5	NA	NA	NA	0.1	NA	NA	0.44	NA	NA	NA	NA	NA	0.03	0.9	0.04	NA	NA	NA	NA	NA	14	0.89	NA	NA	NA	NA	NA	2	0.13	1	0.06	NA	NA	NA	NA	NA	NA	NA	NA
2019-01-10 05:00:00	15.79	3.04	101	0.31	102	33.2	326	19.5	237	11.1	Norma	NA	NA	0.1	NA	NA	0.49	NA	NA	NA	NA	NA	NA	NA	NA	50	2.56	1	0.05	37	25	0.62	1	0.02	2	0.05	1	1	0.02	1	0.02	NA	NA	NA	NA	Slight	NA	NA	NA
30/09/2019	17.89	2.98	98	0.305	102.3	32.9	321	19.9	239	11.5	Norma	NA	NA	0.1	NA	NA	0.96	NA	NA	NA	NA	NA	0.05	0.9	0.05	NA	NA	NA	NA	NA	21	0.5	NA	NA	NA	NA	NA	NA	NA	1	0.02	NA	NA	Slight	NA	NA	NA	NA	NA
28/09/2019	18.18	2.23	78	0.242	108.5	35	322	17.2	246	11.3	NA	NA	NA	0.1	NA	NA	3.95	NA	NA	NA	NA	NA	0.06	0.4	0.02	NA	NA	NA	NA	NA	4	0.12	3	0.09	1	0.03	NA	1	0.03	NA	NA	NA	NA	Slight	NA	NA	NA	NA	NA
27/09/2019	18.27	2.47	84	0.266	107.7	34	316	16.9	272	11.4	NA	NA	NA	0.1	NA	NA	1.75	NA	NA	NA	NA	NA	L 0.01	0.7	0.04	NA	NA	NA	NA	NA	8	0.16	NA	NA	NA	NA	NA	NA	NA	1	0.02	NA	NA	Slight	Slight	NA	NA	NA	NA
26/09/2019	16.31	2.44	83	0.261	107	34	318	16.7	251	11.1	NA	NA	NA	0.1	NA	NA	2.1	NA	NA	NA	NA	NA	NA	NA	NA	42	2.5	1	0.06	30	8	0.23	NA	NA	NA	NA	NA	NA	NA	NA	NA	NA	NA	NA	Slight	Slight	NA	NA	NA
25/09/2019	19.05	2.48	84	0.263	106	33.9	319	16.5	246	10.9	Norma	NA	NA	0.1	NA	14.6	0.42	69.4	2	11.1	0.32	2.8	L 0.01	0.7	0.04	NA	NA	NA	NA	NA	10	0.32	NA	NA	NA	NA	NA	NA	NA	1	0.03	NA	NA	NA	Slight	NA	NA	NA	NA
24/09/2019	20.76	2.4	81	0.255	106.3	33.8	318	16.4	249	10.8	Norma	NA	NA	0.1	NA	21.3	0.98	64.6	2.98	11.1	0.51	1.7	NA	NA	NA	62	3.32	2	0.11	15	12	0.43	NA	NA	NA	NA	NA	1	0.04	NA	NA	NA	NA	Slight	Slight	NA	NA	NA	NA
23/09/2019	21.18	2.42	82	0.253	104.5	33.9	324	16.1	244	10.6	NA	NA	NA	NA	NA	NA	1.18	NA	NA	NA	NA	NA	NA	NA	NA	56	3.8	1	0.07	22	15	0.44	NA	NA	NA	NA	NA	NA	NA	NA	NA	NA	NA	Slight	Slight	NA	NA	NA	NA
22/09/2019	23.55	2.38	80	0.248	104.2	33.6	323	15.9	243	10.9	Norma	NA	NA	0.2	NA	32	1.36	48.5	2.06	16	0.68	1.9	NA	NA	NA	46	2.62	2	0.11	16	15	0.39	NA	NA	NA	NA	NA	NA	NA	NA	NA	NA	NA	Slight	Slight	Slight	NA	NA	NA
21/09/2019	22.6	2.41	81	0.251	104.1	33.6	323	15.8	262	10.8	NA	NA	NA	0.2	NA	NA	1.89	NA	NA	NA	NA	NA	NA	NA	NA	58	2.99	NA	NA	21	4	0.1	1	0.02	NA	NA	2	NA	NA	NA	NA	NA	NA	NA	NA	NA	NA	NA	NA
20/09/2019	19.5	2.45	83	0.253	103.3	33.9	328	15.7	262	10.8	NA	NA	NA	0.3	NA	31.5	1.4	49.1	2.18	17.8	0.79	0.7	NA	NA	NA	59	3.26	NA	NA	20	10	0.27	NA	NA	NA	NA	1	NA	NA	NA	NA	NA	NA	NA	NA	NA	NA	NA	NA
19/09/2019	21.03	2.44	83	0.252	103.3	34	329	15.8	259	10.8	Norma	NA	NA	0.3	NA	NA	1.62	NA	NA	NA	NA	NA	NA	NA	NA	68	4.58	NA	NA	13	9	0.42	NA	NA	NA	NA	NA	1	0.05	NA	NA	NA	NA	NA	NA	NA	NA	NA	NA
18/09/2019	21.84	2.64	90	0.268	101.5	34.1	336	15.7	284	11	NA	NA	NA	0.4	NA	36	2.1	46.6	2.71	15.6	0.91	0.9	NA	NA	NA	75	4.95	1	0.07	15	8	0.33	NA	NA	NA	NA	NA	NA	NA	NA	NA	NA	NA	NA	NA	NA	NA	NA	NA
17/09/2019	29.73	2.73	93	0.278	101.8	34.1	335	15.9	297	10.6	Norma	2	0.59	0.2	NA	39.6	2.07	40	2.09	18.9	0.99	1.1	NA	NA	NA	73	4.63	NA	NA	11	11	0.34	1	0.03	NA	NA	NA	NA	NA	NA	NA	NA	NA	NA	NA	NA	NA	NA	NA
16/09/2019	27.07	2.9	96	0.294	101.4	33.1	327	16.1	321	10.6	Norma	NA	NA	0.2	NA	43.4	2.54	34.8	2.03	20.9	1.22	0.2	NA	NA	NA	60	1.49	NA	NA	10	2	0.32	NA	NA	NA	NA	NA	NA	NA	NA	NA	NA	NA	NA	NA	NA	NA	NA	NA
15/09/2019	26.19	2.89	97	0.301	104.2	33.6	322	15.9	345	10.6	Norma	NA	NA	0.1	NA	NA	2.42	NA	NA	NA	NA	NA	NA	NA	NA	59	1.42	2	0.05	17	1	0.09	1	0.09	NA	NA	NA	2	0.17	NA	NA	NA	NA	NA	NA	NA	NA	NA	NA
14/09/2019	32.08	3.13	105	0.332	106.1	33.5	316	15.9	388	10.6	Norma	NA	NA	0.1	NA	NA	2.39	NA	NA	NA	NA	NA	NA	NA	NA	79	2.28	1	0.03	11	2	0.19	NA	NA	NA	NA	NA	NA	NA	NA	NA	NA	NA	NA	NA	NA	NA	NA	NA
13/09/2019	24.57	3.04	103	0.326	107.2	33.9	316	15.9	332	10.7	NA	NA	NA	NA	NA	44.8	2.45	31.6	1.78	22.7	1.28	0.2	NA	NA	NA	74	1.49	NA	NA	18	10	0.48	3	0.14	2	0.1	NA	2	0.1	2	0.1	NA	NA	NA	NA	NA	NA	NA	NA
2019-12-09 13:55:00	22.39	3.08	102	0.325	105.5	33.1	314	15.7	354	10.1	Norma	NA	NA	NA	NA	NA	3.02	NA	NA	NA	NA	NA	NA	NA	NA	78	2.24	NA	NA	14	5	0.37	1	0.07	2	0.15	NA	1	0.07	1	0.07	NA	NA	NA	NA	NA	NA	NA	NA
2019-11-09 07:30:00	20.96	3.04	100	0.335	110.2	32.9	299	16.2	304	9.9	NA	NA	NA	0.1	0.02	NA	2.37	NA	NA	NA	NA	NA	NA	NA	NA	77	2.5	NA	NA	12	7	0.45	NA	NA	3	0.19	NA	2	0.13	NA	NA	NA	NA	NA	NA	NA	NA	NA	NA
2019-10-09 19:59:00	21.19	3.31	111	0.349	105.4	33.5	318	16.2	319	10.2	NA	NA	NA	NA	NA	NA	2.33	NA	NA	NA	NA	NA	NA	NA	NA	70	2.52	3	0.11	15	7	0.46	1	0.07	2	0.13	NA	3	0.2	1	0.07	NA	NA	NA	NA	NA	NA	NA	NA
21/08/2019	17.39	3.01	98	0.314	104.3	32.6	312	19.5	299	10.2	Norma	NA	NA	NA	NA	NA	2.62	NA	NA	NA	NA	NA	NA	NA	NA	71	2.09	NA	NA	14	3	0.24	1	0.08	1	0.08	NA	5	0.4	NA	NA	NA	NA	NA	NA	NA	NA	NA	NA
2019-09-07 12:00:00	22.08	3.68	104	0.323	87.8	28.3	322	26.5	259	11.4	Norma	NA	NA	NA	NA	NA	3.43	NA	NA	NA	NA	NA	NA	NA	NA	65	1.67	NA	NA	21	4	0.38	1	0.1	2	0.19	NA	NA	NA	2	0.19	NA	NA	NA	NA	NA	NA	NA	NA
26/06/2019	9.36	3.68	105	0.318	86.4	28.5	330	24.1	322	10.9	Norma	NA	NA	NA	NA	NA	2.78	NA	NA	NA	NA	NA	NA	NA	NA	77	1.88	NA	NA	17	9	1.38	6	0.92	NA	NA	NA	1	0.15	NA	NA	NA	NA	NA	NA	NA	NA	NA	NA
2019-12-06 15:52:00	10.15	3.77	104	0.323	85.7	27.6	322	20.9	160	10.9	Norma	NA	NA	NA	NA	NA	2.97	NA	NA	NA	NA	NA	NA	NA	NA	74	2.03	NA	NA	15	7	0.89	4	0.51	1	0.13	NA	1	0.13	1	0.13	NA	NA	NA	NA	NA	NA	NA	NA
2019-02-06 12:02:00	7.09	3.57	99	0.298	83.5	27.7	332	18.4	51	10.4	ow	NA	NA	NA	NA	NA	2.52	NA	NA	NA	NA	NA	NA	NA	NA	80	3.7	NA	NA	11	8	0.68	8	0.68	NA	NA	NA	NA	NA	NA	NA	NA	NA	NA	NA	NA	NA	NA	NA
29/05/2019	5.5	3.75	104	0.312	83.2	27.7	333	17	11	nd	NA	NA	NA	0.2	NA	NA	2.9	NA	NA	NA	NA	NA	NA	NA	NA	85	3.55	NA	NA	7	5	0.8	6	0.96	1	0.16	NA	2	0.32	1	0.16	NA	NA	NA	NA	NA	NA	NA	NA
26/05/2019	4.89	2.62	70	0.217	82.8	26.7	323	18.6	11	nd	ow	NA	NA	NA	NA	NA	2.54	NA	NA	NA	NA	NA	NA	NA	NA	75	2.34	3	0.09	10	6	0.75	6	0.75	NA	NA	NA	1	0.12	NA	NA	NA	NA	NA	NA	NA	NA	NA	NA
22/05/2019	3.71	3.05	82	0.256	83.9	26.9	320	18.9	24	----	ow	NA	NA	NA	NA	NA	2.64	NA	NA	NA	NA	NA	NA	NA	NA	97	15.49	1	0.16	NA	9	0.88	6	0.59	3	0.29	NA	3	0.29	NA	NA	NA	NA	NA	NA	NA	NA	NA	NA
15/05/2019	4.78	3.4	91	0.28	82.4	26.8	325	19.7	72	ND	ow	3	0.14	NA	NA	NA	3	NA	NA	NA	NA	NA	L 0.02	0.6	0.06	NA	NA	NA	NA	NA	8	0.65	2	0.16	NA	NA	1	7	0.57	2	0.16	NA	NA	NA	NA	NA	NA	NA	NA
2019-12-05 10:21:00	11.23	3.66	100	0.298	81.4	27.3	336	19.7	76	ND	ow	NA	NA	NA	NA	NA	3.14	NA	NA	NA	NA	NA	0.04	0.2	0.02	NA	NA	NA	NA	NA	19	1.93	1	0.1	1	0.1	3	7	0.71	4	0.41	NA	NA	NA	NA	NA	NA	NA	NA
2019-09-05 08:03:00	9.43	2.46	67	0.216	87.8	27.2	310	18.9	58	----	ow	23	2.17	NA	NA	NA	3.13	NA	NA	NA	NA	NA	0.03	0.1	0.01	NA	NA	NA	NA	NA	19	1.87	1	0.1	1	0.1	NA	7	0.69	6	0.59	NA	NA	NA	NA	NA	NA	NA	NA
2019-08-05 04:00:00	6.52	2.55	71	0.225	88.2	27.8	316	19	56	----	ow	6	0.39	4.8	NA	NA	3.82	NA	NA	NA	NA	NA	L 0.01	0.2	0.02	NA	NA	NA	NA	NA	14	1.06	NA	NA	NA	NA	NA	7	0.53	3	0.23	NA	NA	NA	NA	NA	NA	NA	NA
2019-06-05 04:00:00	6.89	2.66	73	0.233	87.6	27.4	313	18.6	61	----	NA	NA	NA	0.4	NA	NA	4.38	NA	NA	NA	NA	NA	0.04	0.3	0.04	NA	NA	NA	NA	NA	9	0.26	NA	NA	2	0.06	NA	5	0.15	NA	NA	NA	NA	NA	NA	NA	NA	NA	NA
2019-05-05 05:50:00	2.88	2.84	77	0.249	87.7	27.1	309	18.5	65	NA	NA	NA	NA	0.3	NA	NA	4.54	NA	NA	NA	NA	NA	L 0.02	0.7	0.07	NA	NA	NA	NA	NA	39	2.25	NA	NA	1	0.06	NA	3	0.17	2	0.12	NA	NA	NA	NA	NA	NA	NA	NA
2019-04-05 05:50:00	4.61	2.8	78	0.246	87.9	27.9	317	18.3	74	NA	NA	NA	NA	0.2	NA	NA	2.34	NA	NA	NA	NA	NA	0.05	0.7	0.05	NA	NA	NA	NA	NA	29	1.9	NA	NA	NA	NA	NA	3	0.2	1	0.07	NA	NA	NA	NA	NA	NA	NA	NA
2019-03-05 04:00:00	5.61	2.72	75	0.236	86.8	27.6	318	18.5	53	----	NA	NA	NA	0.2	NA	NA	1.99	NA	NA	NA	NA	NA	0.07	1	0.08	NA	NA	NA	NA	NA	24	1.14	NA	NA	NA	NA	NA	5	0.24	2	0.09	1	0.05	NA	NA	NA	NA	NA	NA
2019-02-05 04:00:00	4.25	2.92	80	0.253	86.6	27.4	316	18.5	59	NA	NA	NA	NA	0.2	NA	NA	1.25	NA	NA	NA	NA	NA	0.08	0.8	0.06	NA	NA	NA	NA	NA	13	0.67	NA	NA	NA	NA	NA	NA	NA	NA	NA	NA	NA	NA	NA	NA	NA	NA	NA
2019-01-05 03:33:00	7.25	3.21	89	0.277	86.3	27.7	321	18	63	----	ow	NA	NA	0.4	NA	NA	1.1	NA	NA	NA	NA	NA	NA	NA	NA	86	7.39	NA	NA	11	6	0.23	NA	NA	NA	NA	NA	2	0.08	1	0.04	NA	NA	NA	NA	NA	NA	NA	NA
30/04/2019	4.44	2.71	74	0.236	87.1	27.3	314	17.9	56	----	NA	NA	NA	0.7	NA	NA	1.42	NA	NA	NA	NA	NA	0.06	1.1	0.08	NA	NA	NA	NA	NA	15	0.21	6	0.08	1	0.01	NA	5	0.08	2	0.03	1	0.02	NA	NA	NA	NA	NA	NA
29/04/2019	5.11	2.68	73	0.234	87.3	27.2	312	17.7	83	----	ow	2	0.1	0.6	NA	NA	1.35	NA	NA	NA	NA	NA	NA	NA	NA	84	8.17	NA	NA	14	3	0.03	NA	NA	NA	NA	1	NA	NA	NA	NA	NA	NA	NA	NA	NA	NA	NA	NA
28/04/2019	5.82	3.36	92	0.293	87.2	27.4	314	17.8	96	NA	NA	NA	NA	1.7	NA	NA	1.98	NA	NA	NA	NA	NA	NA	NA	NA	61	2.93	2	0.1	20	NA	NA	2	0.03	NA	NA	NA	3	0.03	NA	NA	NA	NA	NA	NA	NA	NA	NA	NA
27/04/2019	5.23	3.3	91	0.286	86.7	27.6	318	18.1	99	----	NA	NA	NA	1.7	NA	NA	2.26	NA	NA	NA	NA	NA	NA	NA	NA	61	4.46	2	0.15	29	5	0.15	4	0.12	1	0.03	NA	1	0.01	2	0.03	NA	NA	NA	NA	NA	NA	NA	NA
26/04/2019	5.84	4.21	115	0.361	85.7	27.3	319	18	92	nd	NA	NA	NA	1	NA	NA	1.36	NA	NA	NA	NA	NA	NA	NA	NA	74	4.72	1	0.06	13	7	0.16	5	0.11	1	0.02	1	1	0.03	2	0.06	NA	NA	NA	NA	NA	NA	NA	NA
25/04/2019	5.48	3.35	94	0.291	86.9	28.1	323	18.1	43	----	ow	NA	NA	0.7	NA	NA	1.53	NA	NA	NA	NA	NA	NA	NA	NA	60	3.93	5	0.33	23	5	0.19	1	0.04	1	0.04	NA	NA	NA	NA	NA	NA	NA	NA	NA	NA	NA	NA	NA
24/04/2019	5.95	3.34	93	0.288	86.2	27.8	323	18.2	53	----	ow	1	0.06	0.5	NA	NA	1.65	NA	NA	NA	NA	NA	NA	NA	NA	69	5.58	NA	NA	21	6	0.23	5	0.19	NA	NA	NA	2	0.08	NA	NA	NA	NA	NA	NA	NA	NA	NA	NA
23/04/2019	5.56	3.29	91	0.283	86	27.7	322	18.5	48	----	NA	NA	NA	0.9	NA	NA	1.3	NA	NA	NA	NA	NA	NA	NA	NA	62	5.94	1	0.1	29	6	0.23	3	0.12	NA	NA	NA	2	0.08	5	0.19	NA	NA	NA	NA	NA	NA	NA	NA
22/04/2019	6.92	3.35	93	0.286	85.4	27.8	325	18.8	32	----	ow	5	0.35	0.3	NA	NA	1.9	NA	NA	NA	NA	NA	NA	NA	NA	43	6.59	NA	NA	40	8	0.33	3	0.12	3	0.12	1	5	0.19	3	0.12	NA	NA	NA	NA	NA	NA	NA	NA
21/04/2019	5.35	2.8	78	0.244	87.1	27.9	320	18.5	27	----	ow	2	0.11	0.6	NA	NA	1.74	NA	NA	NA	NA	NA	0.31	0.8	0.1	NA	NA	NA	NA	NA	4	0.16	6	0.24	NA	NA	1	8	0.33	2	0.08	NA	NA	NA	NA	NA	NA	NA	NA
20/04/2019	5.78	2.99	83	0.257	86	27.8	323	18.7	29	----	NA	NA	NA	0.3	NA	NA	2.05	NA	NA	NA	NA	NA	NA	NA	NA	40	5.1	3	0.38	43	9	0.36	6	0.24	NA	NA	NA	4	0.16	5	0.2	NA	NA	NA	NA	NA	NA	NA	NA
19/04/2019	6.71	3.04	85	0.264	86.8	28	322	18.6	29	----	NA	NA	NA	0.3	NA	NA	2.67	NA	NA	NA	NA	NA	NA	NA	NA	43	3.67	0	0	41	14	0.55	2	0.08	NA	NA	1	8	0.32	2	0.08	NA	NA	NA	NA	NA	NA	NA	NA
19/04/2019	8.72	2.21	63	0.193	87.3	28.5	326	18.6	33	----	NA	NA	NA	0.3	NA	NA	2.51	NA	NA	NA	NA	NA	NA	NA	NA	37	5.89	NA	NA	49	6	0.33	4	0.22	NA	NA	1	1	0.04	2	0.08	NA	NA	NA	NA	NA	NA	NA	NA
18/04/2019	6.79	3.13	87	0.272	86.9	27.8	320	18.6	36	----	ow	NA	NA	0.6	NA	NA	2.31	NA	NA	NA	NA	NA	NA	NA	NA	47	5.84	4	0.5	36	8	0.47	5	0.29	NA	NA	2	4	0.22	7	0.38	NA	NA	NA	NA	NA	NA	NA	NA
17/04/2019	6.59	3.06	87	0.267	87.3	28.4	326	18.6	40	10.4	NA	NA	NA	0.3	NA	NA	1.9	NA	NA	NA	NA	NA	NA	NA	NA	55	5.37	3	0.29	22	NA	NA	NA	NA	NA	NA	NA	9	0.53	3	0.18	1	0.06	NA	NA	NA	NA	NA	NA
16/04/2019	5.69	3.27	91	0.285	87.2	27.8	319	18.1	53	9.6	ow	NA	NA	0.4	NA	NA	1.71	NA	NA	NA	NA	NA	NA	NA	NA	48	3.9	2	0.16	30	NA	NA	NA	NA	NA	NA	NA	NA	NA	NA	NA	NA	NA	NA	NA	NA	NA	NA	NA
15/04/2019	6.42	3.44	98	0.295	85.8	28.5	332	17.9	17	----	ow	NA	NA	0.5	NA	NA	1.79	NA	NA	NA	NA	NA	NA	NA	NA	44	4.46	6	0.61	16	NA	NA	NA	NA	NA	NA	NA	NA	NA	NA	NA	NA	NA	NA	NA	NA	NA	NA	NA
14/04/2019	5.16	2.79	78	0.244	87.5	28	320	18.9	20	----	ow	2	0.1	0.4	NA	NA	1.52	NA	NA	NA	NA	NA	NA	NA	NA	44	4.34	4	0.39	17	NA	NA	NA	NA	NA	NA	NA	NA	NA	NA	NA	NA	NA	NA	NA	NA	NA	NA	NA
13/04/2019	5.06	2.93	80	0.25	85.3	27.3	320	18.7	24	----	NA	NA	NA	0.6	NA	NA	1.26	NA	NA	NA	NA	NA	NA	NA	NA	36	2.73	18	1.36	21	NA	NA	NA	NA	NA	NA	NA	NA	NA	NA	NA	NA	NA	NA	NA	NA	NA	NA	NA
2019-12-04 04:00:00	6.22	2.86	81	0.248	86.7	28.3	327	18.6	26	----	NA	NA	NA	0.5	NA	NA	1.27	NA	NA	NA	NA	NA	NA	NA	NA	78	2.29	6	0.18	1	NA	NA	NA	NA	NA	NA	NA	NA	NA	NA	NA	NA	NA	NA	NA	NA	NA	NA	NA
2019-11-04 03:00:00	5.53	2.91	81	0.251	86.3	27.8	323	18.4	26	----	ow	1	0.06	0.4	NA	NA	1.37	NA	NA	NA	NA	NA	NA	NA	NA	48	2.77	NA	NA	8	NA	NA	NA	NA	NA	NA	NA	NA	NA	NA	NA	NA	NA	NA	NA	NA	NA	NA	NA
2019-10-04 02:30:00	6.16	3.05	85	0.261	85.6	27.9	326	18.3	31	----	NA	NA	NA	0.2	NA	NA	1.77	NA	NA	NA	NA	NA	NA	NA	NA	65	4.26	NA	NA	2	NA	NA	NA	NA	NA	NA	NA	NA	NA	NA	NA	NA	NA	NA	NA	NA	NA	NA	NA
2019-09-04 08:30:00	6.74	3.06	86	0.267	87.3	28.1	322	18.4	43	----	ow	2	0.13	0.4	NA	NA	1.96	NA	NA	NA	NA	NA	NA	NA	NA	66	3.13	3	0.14	NA	NA	NA	NA	NA	NA	NA	NA	NA	NA	NA	NA	NA	NA	NA	NA	NA	NA	NA	NA
2019-08-04 03:30:00	6.6	3.31	92	0.286	86.4	27.8	322	18.5	41	----	ow	NA	NA	0.3	NA	NA	2.15	NA	NA	NA	NA	NA	NA	NA	NA	83	4.25	4	0.2	NA	NA	NA	NA	NA	NA	NA	NA	NA	NA	NA	NA	NA	NA	NA	NA	NA	NA	NA	NA
2019-07-04 00:45:00	6.34	3.23	90	0.279	86.4	27.9	323	18.4	57	----	ow	NA	NA	0.2	NA	NA	2.38	NA	NA	NA	NA	NA	NA	NA	NA	84	3.24	6	0.23	1	NA	NA	NA	NA	NA	NA	NA	NA	NA	NA	NA	NA	NA	NA	NA	NA	NA	NA	NA
2019-06-04 02:45:00	4.01	3.08	87	0.261	84.7	28.2	333	18.3	48	----	NA	NA	NA	0.2	NA	NA	2.99	NA	NA	NA	NA	NA	NA	NA	NA	84	1.34	8	0.13	NA	NA	NA	NA	NA	NA	NA	NA	NA	NA	NA	NA	NA	NA	NA	NA	NA	NA	NA	NA
2019-05-04 04:00:00	3.49	3.14	87	0.27	86	27.7	322	18.5	48	----	NA	NA	NA	0.6	NA	NA	3.51	NA	NA	NA	NA	NA	NA	NA	NA	32	0.44	1	0.01	45	NA	NA	NA	NA	NA	NA	NA	NA	NA	NA	NA	NA	NA	NA	NA	NA	NA	NA	NA
2019-04-04 05:00:00	2.49	3.11	87	0.264	84.9	28	330	18.7	79	9.9	ow	NA	NA	NA	NA	NA	NA	NA	NA	NA	NA	NA	NA	NA	NA	21	0.2	1	0.01	72	NA	NA	NA	NA	NA	NA	NA	NA	NA	NA	NA	NA	NA	NA	NA	NA	NA	NA	NA
2019-03-04 04:00:00	2.55	2.99	84	0.249	83.3	28.1	337	17.7	39	----	NA	NA	NA	0.4	NA	NA	3.22	NA	NA	NA	NA	NA	NA	NA	NA	45	0.67	NA	NA	50	NA	NA	NA	NA	NA	NA	NA	NA	NA	NA	NA	NA	NA	NA	NA	NA	NA	NA	NA
2019-02-04 16:00:00	2.47	3.18	90	0.266	83.6	28.3	338	18.1	35	nd	ow	NA	NA	NA	NA	NA	1.83	NA	NA	NA	NA	NA	NA	NA	NA	31	0.9	1	0.03	56	NA	NA	NA	NA	NA	NA	NA	NA	NA	NA	NA	NA	NA	NA	NA	NA	NA	NA	NA
2019-02-04 05:00:00	2.4	3.4	96	0.283	83.2	28.2	339	18.1	18	----	ow	2	0.05	0.4	NA	NA	2.52	NA	NA	NA	NA	NA	NA	NA	NA	31	0.7	NA	NA	56	NA	NA	NA	NA	NA	NA	NA	NA	NA	NA	NA	NA	NA	NA	NA	NA	NA	NA	NA
2019-01-04 04:55:00	2.73	3.43	96	0.282	82.2	28	340	17.3	12	----	NA	NA	NA	0.4	NA	NA	2.11	NA	NA	NA	NA	NA	NA	NA	NA	34	1.29	2	0.08	56	NA	NA	NA	NA	NA	NA	NA	NA	NA	NA	NA	NA	NA	NA	NA	NA	NA	NA	NA
31/03/2019	2.89	2.62	74	0.224	85.5	28.2	330	20.3	13	----	ow	NA	NA	0.3	NA	NA	NA	NA	NA	NA	NA	NA	NA	NA	NA	29	1.1	6	0.23	48	NA	NA	NA	NA	NA	NA	NA	NA	NA	NA	NA	NA	NA	NA	NA	NA	NA	NA	NA
30/03/2019	3.06	2.95	82	0.251	85.1	27.8	327	20.2	22	----	NA	NA	NA	0.7	NA	NA	3.3	NA	NA	NA	NA	NA	NA	NA	NA	28	1.08	5	0.19	51	NA	NA	NA	NA	NA	NA	NA	NA	NA	NA	NA	NA	NA	NA	NA	NA	NA	NA	NA
29/03/2019	2.09	2.91	81	0.251	86.3	27.8	323	19.7	45	----	NA	NA	NA	2.4	NA	NA	10.97	NA	NA	NA	NA	NA	NA	NA	NA	26	1.08	3	0.12	47	NA	NA	NA	NA	NA	NA	NA	NA	NA	NA	NA	NA	NA	NA	NA	NA	NA	NA	NA
28/03/2019	2.6	2.98	80	0.259	86.9	26.8	309	19	76	----	NA	NA	NA	0.4	NA	72.3	6.99	5.4	0.52	21.5	2.08	0.2	NA	NA	NA	39	1.57	1	0.04	42	NA	NA	NA	NA	NA	NA	NA	NA	NA	NA	NA	NA	NA	NA	NA	NA	NA	NA	NA
27/03/2019	2.01	3.13	87	0.273	87.2	27.8	319	19.3	71	----	ow	1	0.02	0.5	NA	76.2	7.57	5.9	0.59	17.3	1.72	0.4	NA	NA	NA	38	1.5	1	0.04	36	NA	NA	NA	NA	NA	NA	NA	NA	NA	NA	NA	NA	NA	NA	NA	NA	NA	NA	NA
27/03/2019	3.1	3.03	84	0.264	87.1	27.7	318	19.2	28	----	NA	NA	NA	0.3	NA	82.6	9.56	4.5	0.52	12.5	1.45	0.3	NA	NA	NA	36	1.41	4	0.16	41	NA	NA	NA	NA	NA	NA	NA	NA	NA	NA	NA	NA	NA	NA	NA	NA	NA	NA	NA
26/03/2019	2.87	2.99	83	0.263	88	27.8	316	19.1	36	----	ow	NA	NA	1	NA	92.3	9.68	2.3	0.24	5.1	0.53	0.1	NA	NA	NA	29	1.6	4	0.22	44	NA	NA	NA	NA	NA	NA	NA	NA	NA	NA	NA	NA	NA	NA	NA	NA	NA	NA	NA
25/03/2019	3.07	2.96	81	0.26	87.8	27.4	312	19.3	52	----	NA	NA	NA	1.3	NA	74.9	8.82	11.3	1.33	13.2	1.55	0.3	NA	NA	NA	27	1.58	4	0.23	41	NA	NA	NA	NA	NA	NA	NA	NA	NA	NA	NA	NA	NA	NA	NA	NA	NA	NA	NA
24/03/2019	3.25	3.31	91	0.284	85.8	27.5	320	19.4	108	11	ow	4	0.13	1.5	NA	77.6	8.16	7.1	0.75	14.4	1.52	0.2	NA	NA	NA	NA	NA	NA	NA	NA	NA	NA	NA	NA	NA	NA	NA	NA	NA	NA	NA	NA	NA	NA	NA	NA	NA	NA	NA
23/03/2019	3.69	3.19	88	0.27	84.6	27.6	326	19.1	39	----	NA	NA	NA	0.5	NA	67.7	4.99	13.3	0.98	17.6	1.3	0.7	NA	NA	NA	NA	NA	NA	NA	NA	NA	NA	NA	NA	NA	NA	NA	NA	NA	NA	NA	NA	NA	NA	NA	NA	NA	NA	NA
22/03/2019	3.87	2.57	72	0.225	87.5	28	320	19.3	33	----	NA	NA	NA	0.5	NA	57.2	4.54	26.4	2.1	14.5	1.15	0.9	NA	NA	NA	NA	NA	NA	NA	NA	NA	NA	NA	NA	NA	NA	NA	NA	NA	NA	NA	NA	NA	NA	NA	NA	NA	NA	NA
21/03/2019	3.6	2.91	82	0.251	86.3	28.2	327	19	74	----	ow	NA	NA	0.6	NA	67.6	5.2	20	1.54	10.6	0.82	1	NA	NA	NA	NA	NA	NA	NA	NA	NA	NA	NA	NA	NA	NA	NA	NA	NA	NA	NA	NA	NA	NA	NA	NA	NA	NA	NA
20/03/2019	3.31	3.13	84	0.273	87.2	26.8	308	19.2	28	----	NA	NA	NA	0.3	NA	NA	5.23	NA	NA	NA	NA	NA	NA	NA	NA	NA	NA	NA	NA	NA	NA	NA	NA	NA	NA	NA	NA	NA	NA	NA	NA	NA	NA	NA	NA	NA	NA	NA	NA
19/03/2019	2.95	3.02	83	0.262	86.8	27.5	317	18.8	34	----	ow	NA	NA	NA	NA	NA	4.95	NA	NA	NA	NA	NA	NA	NA	NA	NA	NA	NA	NA	NA	NA	NA	NA	NA	NA	NA	NA	NA	NA	NA	NA	NA	NA	NA	NA	NA	NA	NA	NA
18/03/2019	3.04	3.28	91	0.281	85.7	27.7	324	18.7	25	----	NA	NA	NA	NA	NA	NA	3.17	NA	NA	NA	NA	NA	NA	NA	NA	NA	NA	NA	NA	NA	NA	NA	NA	NA	NA	NA	NA	NA	NA	NA	NA	NA	NA	NA	NA	NA	NA	NA	NA
17/03/2019	2.57	3.28	89	0.281	85.7	27.1	317	18.6	31	----	ow	NA	NA	NA	NA	54.7	3.99	34.9	2.55	8.5	0.62	0.8	NA	NA	NA	NA	NA	NA	NA	NA	NA	NA	NA	NA	NA	NA	NA	NA	NA	NA	NA	NA	NA	NA	NA	NA	NA	NA	NA
16/03/2019	1.81	3.4	93	0.291	85.6	27.4	320	18.6	43	----	NA	NA	NA	0.6	NA	NA	5.69	NA	NA	NA	NA	NA	NA	NA	NA	NA	NA	NA	NA	NA	NA	NA	NA	NA	NA	NA	NA	NA	NA	NA	NA	NA	NA	NA	NA	NA	NA	NA	NA
15/03/2019	2.04	3.57	99	0.302	84.6	27.7	328	18.1	61	----	NA	NA	NA	NA	NA	NA	3.35	NA	NA	NA	NA	NA	NA	NA	NA	NA	NA	NA	NA	NA	NA	NA	NA	NA	NA	NA	NA	NA	NA	NA	NA	NA	NA	NA	NA	NA	NA	NA	NA
14/03/2019	1.92	2.84	77	0.243	85.6	27.1	317	18.8	103	10.7	NA	NA	NA	NA	NA	NA	2.26	NA	NA	NA	NA	NA	NA	NA	NA	NA	NA	NA	NA	NA	NA	NA	NA	NA	NA	NA	NA	NA	NA	NA	NA	NA	NA	NA	NA	NA	NA	NA	NA
13/03/2019	1.94	3.18	85	0.269	84.6	26.7	316	18.9	56	----	NA	NA	NA	0.5	NA	NA	3.34	NA	NA	NA	NA	NA	NA	NA	NA	NA	NA	NA	NA	NA	NA	NA	NA	NA	NA	NA	NA	NA	NA	NA	NA	NA	NA	NA	NA	NA	NA	NA	NA
2019-12-03 04:15:00	2.44	3.17	86	0.27	85.2	27.1	319	18.9	25	----	ow	NA	NA	0.4	NA	NA	3.67	NA	NA	NA	NA	NA	NA	NA	NA	NA	NA	NA	NA	NA	NA	NA	NA	NA	NA	NA	NA	NA	NA	NA	NA	NA	NA	NA	NA	NA	NA	NA	NA
2019-11-03 04:00:00	2.54	3.06	83	0.263	85.9	27.1	316	18.6	40	----	NA	NA	NA	0.4	NA	NA	4.01	NA	NA	NA	NA	NA	NA	NA	NA	NA	NA	NA	NA	NA	NA	NA	NA	NA	NA	NA	NA	NA	NA	NA	NA	NA	NA	NA	NA	NA	NA	NA	NA
2019-10-03 04:30:00	2.74	3.34	89	0.284	85	26.6	313	18.6	58	nd	ow	NA	NA	0.4	NA	NA	2.63	NA	NA	NA	NA	NA	NA	NA	NA	NA	NA	NA	NA	NA	NA	NA	NA	NA	NA	NA	NA	NA	NA	NA	NA	NA	NA	NA	NA	NA	NA	NA	NA
2019-09-03 04:30:00	3.18	3.57	97	0.303	84.9	27.2	320	18.4	30	----	NA	NA	NA	NA	NA	NA	3.5	NA	NA	NA	NA	NA	NA	NA	NA	NA	NA	NA	NA	NA	NA	NA	NA	NA	NA	NA	NA	NA	NA	NA	NA	NA	NA	NA	NA	NA	NA	NA	NA
2019-08-03 05:00:00	3.65	3.53	96	0.301	85.3	27.2	319	19	72	----	NA	NA	NA	NA	NA	NA	2.78	NA	NA	NA	NA	NA	NA	NA	NA	NA	NA	NA	NA	NA	NA	NA	NA	NA	NA	NA	NA	NA	NA	NA	NA	NA	NA	NA	NA	NA	NA	NA	NA
2019-07-03 04:30:00	4.63	4.06	110	0.344	84.7	27.1	320	19.8	18	----	ow	1	0.05	0.2	NA	NA	2.88	NA	NA	NA	NA	NA	NA	NA	NA	NA	NA	NA	NA	NA	NA	NA	NA	NA	NA	NA	NA	NA	NA	NA	NA	NA	NA	NA	NA	NA	NA	NA	NA
2019-06-03 04:00:00	4.41	3.93	105	0.329	83.7	26.7	319	19	NA	NA	NA	NA	NA	0.5	NA	NA	3.7	NA	NA	NA	NA	NA	NA	NA	NA	NA	NA	NA	NA	NA	NA	NA	NA	NA	NA	NA	NA	NA	NA	NA	NA	NA	NA	NA	NA	NA	NA	NA	NA
2019-05-03 04:00:00	4.18	3.82	103	0.323	84.6	27	319	19.2	47	nd	ow	NA	NA	NA	NA	NA	4.08	NA	NA	NA	NA	NA	NA	NA	NA	NA	NA	NA	NA	NA	NA	NA	NA	NA	NA	NA	NA	NA	NA	NA	NA	NA	NA	NA	NA	NA	NA	NA	NA
2019-04-03 04:20:00	2.42	3.78	104	0.315	83.3	27.5	330	19.7	14	----	ow	1	0.04	0.5	NA	NA	4.11	NA	NA	NA	NA	NA	NA	NA	NA	NA	NA	NA	NA	NA	NA	NA	NA	NA	NA	NA	NA	NA	NA	NA	NA	NA	NA	NA	NA	NA	NA	NA	NA
2019-03-03 04:00:00	3.12	3.82	104	0.315	82.5	27.2	330	19.1	12	----	NA	NA	NA	2.9	NA	NA	3.65	NA	NA	NA	NA	NA	NA	NA	NA	NA	NA	NA	NA	NA	NA	NA	NA	NA	NA	NA	NA	NA	NA	NA	NA	NA	NA	NA	NA	NA	NA	NA	NA
2019-02-03 04:08:00	2.71	2.51	69	0.21	83.7	27.5	329	18.6	42	----	ow	9	0.28	NA	NA	NA	4.72	NA	NA	NA	NA	NA	NA	NA	NA	NA	NA	NA	NA	NA	NA	NA	NA	NA	NA	NA	NA	NA	NA	NA	NA	NA	NA	NA	NA	NA	NA	NA	NA
2019-01-03 03:10:00	2.78	2.64	71	0.219	83	26.9	324	18.4	78	----	NA	NA	NA	NA	NA	NA	5.62	NA	NA	NA	NA	NA	NA	NA	NA	NA	NA	NA	NA	NA	NA	NA	NA	NA	NA	NA	NA	NA	NA	NA	NA	NA	NA	NA	NA	NA	NA	NA	NA
28/02/2019	4.53	2.69	72	0.22	81.8	26.8	327	18.2	16	nd	NA	NA	NA	NA	NA	NA	6.38	NA	NA	NA	NA	NA	NA	NA	NA	NA	NA	NA	NA	NA	NA	NA	NA	NA	NA	NA	NA	NA	NA	NA	NA	NA	NA	NA	NA	NA	NA	NA	NA
27/02/2019	5.33	2.96	78	0.238	80.4	26.4	328	17.8	34	----	ow	19	0.86	NA	NA	NA	7.91	NA	NA	NA	NA	NA	NA	NA	NA	NA	NA	NA	NA	NA	NA	NA	NA	NA	NA	NA	NA	NA	NA	NA	NA	NA	NA	NA	NA	NA	NA	NA	NA
27/02/2019	4.83	2.86	76	0.235	82.2	26.6	323	17.9	62	NA	NA	NA	NA	NA	NA	55.2	6.68	34.5	4.18	6.9	0.83	2.6	NA	NA	NA	NA	NA	NA	NA	NA	NA	NA	NA	NA	NA	NA	NA	NA	NA	NA	NA	NA	NA	NA	NA	NA	NA	NA	NA
26/02/2019	5.5	2.85	76	0.232	81.4	26.7	328	17.7	21	----	NA	NA	NA	NA	NA	NA	5.32	NA	NA	NA	NA	NA	NA	NA	NA	NA	NA	NA	NA	NA	NA	NA	NA	NA	NA	NA	NA	NA	NA	NA	NA	NA	NA	NA	NA	NA	NA	NA	NA
25/02/2019	5.32	3.04	81	0.246	80.9	26.6	329	17.9	40	----	NA	NA	NA	1.5	NA	NA	4.86	NA	NA	NA	NA	NA	NA	NA	NA	NA	NA	NA	NA	NA	NA	NA	NA	NA	NA	NA	NA	NA	NA	NA	NA	NA	NA	NA	NA	NA	NA	NA	NA
25/02/2019	5.2	2.87	75	0.235	81.9	26.1	319	18.1	59	10.2	NA	NA	NA	0.4	NA	NA	4.21	NA	NA	NA	NA	NA	NA	NA	NA	NA	NA	NA	NA	NA	NA	NA	NA	NA	NA	NA	NA	NA	NA	NA	NA	NA	NA	NA	NA	NA	NA	NA	NA
24/02/2019	5.41	2.94	79	0.241	82	26.9	328	18.2	21	nd	NA	NA	NA	0.2	NA	NA	3.86	NA	NA	NA	NA	NA	NA	NA	NA	NA	NA	NA	NA	NA	NA	NA	NA	NA	NA	NA	NA	NA	NA	NA	NA	NA	NA	NA	NA	NA	NA	NA	NA
23/02/2019	4.52	2.73	74	0.226	82.8	27.1	327	18.1	37	10	NA	NA	NA	NA	NA	NA	5.34	NA	NA	NA	NA	NA	NA	NA	NA	NA	NA	NA	NA	NA	NA	NA	NA	NA	NA	NA	NA	NA	NA	NA	NA	NA	NA	NA	NA	NA	NA	NA	NA
23/02/2019	4.26	2.89	77	0.24	83	26.6	321	17.6	54	10.3	NA	NA	NA	NA	NA	NA	5.28	NA	NA	NA	NA	NA	NA	NA	NA	NA	NA	NA	NA	NA	NA	NA	NA	NA	NA	NA	NA	NA	NA	NA	NA	NA	NA	NA	NA	NA	NA	NA	NA
22/02/2019	3.98	2.59	70	0.218	84.2	27	321	18.2	16	----	NA	NA	NA	NA	NA	NA	5.82	NA	NA	NA	NA	NA	NA	NA	NA	NA	NA	NA	NA	NA	NA	NA	NA	NA	NA	NA	NA	NA	NA	NA	NA	NA	NA	NA	NA	NA	NA	NA	NA
21/02/2019	5.4	2.68	73	0.228	85.1	27.2	320	18.3	33	----	NA	NA	NA	NA	NA	NA	6.68	NA	NA	NA	NA	NA	NA	NA	NA	NA	NA	NA	NA	NA	NA	NA	NA	NA	NA	NA	NA	NA	NA	NA	NA	NA	NA	NA	NA	NA	NA	NA	NA
20/02/2019	6.69	3.03	84	0.253	83.5	27.7	332	17.9	14	----	NA	NA	NA	0.2	NA	NA	4.2	NA	NA	NA	NA	NA	NA	NA	NA	NA	NA	NA	NA	NA	NA	NA	NA	NA	NA	NA	NA	NA	NA	NA	NA	NA	NA	NA	NA	NA	NA	NA	NA
20/02/2019	6.16	2.52	67	0.211	83.7	26.6	318	19.1	30	----	NA	NA	NA	NA	NA	NA	3.96	NA	NA	NA	NA	NA	NA	NA	NA	NA	NA	NA	NA	NA	NA	NA	NA	NA	NA	NA	NA	NA	NA	NA	NA	NA	NA	NA	NA	NA	NA	NA	NA
19/02/2019	6.5	2.59	70	0.214	82.6	27	327	19.1	39	----	NA	NA	NA	NA	NA	NA	3.8	NA	NA	NA	NA	NA	NA	NA	NA	NA	NA	NA	NA	NA	NA	NA	NA	NA	NA	NA	NA	NA	NA	NA	NA	NA	NA	NA	NA	NA	NA	NA	NA
19/02/2019	6.91	2.66	71	0.222	83.5	26.7	320	19.1	59	10.3	NA	NA	NA	NA	NA	NA	3.38	NA	NA	NA	NA	NA	NA	NA	NA	NA	NA	NA	NA	NA	NA	NA	NA	NA	NA	NA	NA	NA	NA	NA	NA	NA	NA	NA	NA	NA	NA	NA	NA
18/02/2019	7.3	2.71	72	0.225	83	26.6	320	19.1	14	----	NA	NA	NA	NA	NA	NA	3.75	NA	NA	NA	NA	NA	NA	NA	NA	NA	NA	NA	NA	NA	NA	NA	NA	NA	NA	NA	NA	NA	NA	NA	NA	NA	NA	NA	NA	NA	NA	NA	NA
18/02/2019	7.18	2.89	75	0.238	82.4	26	315	18.7	25	----	NA	NA	NA	NA	NA	NA	3.85	NA	NA	NA	NA	NA	NA	NA	NA	NA	NA	NA	NA	NA	NA	NA	NA	NA	NA	NA	NA	NA	NA	NA	NA	NA	NA	NA	NA	NA	NA	NA	NA
17/02/2019	8.03	3.07	81	0.253	82.4	26.4	320	18.3	16	----	NA	NA	NA	NA	NA	NA	5.14	NA	NA	NA	NA	NA	NA	NA	NA	NA	NA	NA	NA	NA	NA	NA	NA	NA	NA	NA	NA	NA	NA	NA	NA	NA	NA	NA	NA	NA	NA	NA	NA
16/02/2019	6.98	3.47	91	0.282	81.3	26.2	323	17.9	15	----	NA	NA	NA	NA	NA	NA	5.75	NA	NA	NA	NA	NA	NA	NA	NA	NA	NA	NA	NA	NA	NA	NA	NA	NA	NA	NA	NA	NA	NA	NA	NA	NA	NA	NA	NA	NA	NA	NA	NA
15/02/2019	4.71	2.36	60	0.192	81.4	25.4	312	20.1	56	9.8	NA	NA	NA	NA	NA	NA	5.32	NA	NA	NA	NA	NA	NA	NA	NA	NA	NA	NA	NA	NA	NA	NA	NA	NA	NA	NA	NA	NA	NA	NA	NA	NA	NA	NA	NA	NA	NA	NA	NA
14/02/2019	4.79	2.74	70	0.216	78.8	25.5	324	21.3	4	----	NA	NA	NA	NA	NA	NA	3.68	NA	NA	NA	NA	NA	NA	NA	NA	NA	NA	NA	NA	NA	NA	NA	NA	NA	NA	NA	NA	NA	NA	NA	NA	NA	NA	NA	NA	NA	NA	NA	NA
13/02/2019	5.19	3.01	77	0.237	78.7	25.6	325	21.2	13	----	NA	NA	NA	NA	NA	NA	2.94	NA	NA	NA	NA	NA	NA	NA	NA	NA	NA	NA	NA	NA	NA	NA	NA	NA	NA	NA	NA	NA	NA	NA	NA	NA	NA	NA	NA	NA	NA	NA	NA
13/02/2019	5.2	2.5	68	0.202	80.8	27.2	337	19.8	23	----	NA	NA	NA	NA	NA	NA	2.39	NA	NA	NA	NA	NA	NA	NA	NA	NA	NA	NA	NA	NA	NA	NA	NA	NA	NA	NA	NA	NA	NA	NA	NA	NA	NA	NA	NA	NA	NA	NA	NA
13/02/2019	6.41	2.64	72	0.213	80.7	27.3	338	19.5	34	----	ow	NA	NA	NA	NA	NA	3.01	NA	NA	NA	NA	NA	NA	NA	NA	NA	NA	NA	NA	NA	NA	NA	NA	NA	NA	NA	NA	NA	NA	NA	NA	NA	NA	NA	NA	NA	NA	NA	NA
2019-12-02 21:25:00	8.06	2.71	74	0.22	81.2	27.3	336	19.5	54	NA	NA	NA	NA	0.2	NA	NA	2.6	NA	NA	NA	NA	NA	NA	NA	NA	NA	NA	NA	NA	NA	NA	NA	NA	NA	NA	NA	NA	NA	NA	NA	NA	NA	NA	NA	NA	NA	NA	NA	NA
2019-12-02 01:00:00	10.96	3.27	88	0.265	81	26.9	332	19.8	13	----	NA	NA	NA	NA	NA	NA	3.48	NA	NA	NA	NA	NA	NA	NA	NA	NA	NA	NA	NA	NA	NA	NA	NA	NA	NA	NA	NA	NA	NA	NA	NA	NA	NA	NA	NA	NA	NA	NA	NA
2019-11-02 05:30:00	17.07	3.77	100	0.304	80.6	26.5	329	20	34	----	NA	NA	NA	NA	NA	NA	3.99	NA	NA	NA	NA	NA	NA	NA	NA	NA	NA	NA	NA	NA	NA	NA	NA	NA	NA	NA	NA	NA	NA	NA	NA	NA	NA	NA	NA	NA	NA	NA	NA
2019-10-02 21:15:00	16.98	3.41	92	0.273	80.1	27	337	19.2	96	10.2	NA	NA	NA	NA	NA	NA	2.84	NA	NA	NA	NA	NA	NA	NA	NA	NA	NA	NA	NA	NA	NA	NA	NA	NA	NA	NA	NA	NA	NA	NA	NA	NA	NA	NA	NA	NA	NA	NA	NA
2019-10-02 11:20:00	23.61	2.48	65	0.191	77	26.2	340	20.9	43	9.5	NA	NA	NA	NA	NA	NA	2.32	NA	NA	NA	NA	NA	NA	NA	NA	NA	NA	NA	NA	NA	NA	NA	NA	NA	NA	NA	NA	NA	NA	NA	NA	NA	NA	NA	NA	NA	NA	NA	NA
2019-10-02 02:45:00	25.47	2.78	73	0.215	77.3	26.3	340	20.5	7	----	NA	NA	NA	NA	NA	NA	2.08	NA	NA	NA	NA	NA	NA	NA	NA	NA	NA	NA	NA	NA	NA	NA	NA	NA	NA	NA	NA	NA	NA	NA	NA	NA	NA	NA	NA	NA	NA	NA	NA
2019-09-02 18:10:00	23.93	2.8	73	0.214	76.4	26.1	341	20	9	----	ow	NA	NA	NA	NA	NA	2.92	NA	NA	NA	NA	NA	NA	NA	NA	NA	NA	NA	NA	NA	NA	NA	NA	NA	NA	NA	NA	NA	NA	NA	NA	NA	NA	NA	NA	NA	NA	NA	NA
2019-09-02 07:40:00	23.86	2.52	68	0.195	77.4	27	349	20.4	15	----	NA	NA	NA	NA	NA	NA	3.27	NA	NA	NA	NA	NA	NA	NA	NA	NA	NA	NA	NA	NA	NA	NA	NA	NA	NA	NA	NA	NA	NA	NA	NA	NA	NA	NA	NA	NA	NA	NA	NA
2019-09-02 02:00:00	21.82	2.69	73	0.209	77.7	27.1	349	20.5	30	----	ow	NA	NA	NA	NA	NA	3.44	NA	NA	NA	NA	NA	NA	NA	NA	NA	NA	NA	NA	NA	NA	NA	NA	NA	NA	NA	NA	NA	NA	NA	NA	NA	NA	NA	NA	NA	NA	NA	NA
2019-08-02 04:46:00	16.41	3.55	95	0.292	82.3	26.8	325	21.1	11	----	NA	NA	NA	NA	NA	NA	4.2	NA	NA	NA	NA	NA	NA	NA	NA	NA	NA	NA	NA	NA	NA	NA	NA	NA	NA	NA	NA	NA	NA	NA	NA	NA	NA	NA	NA	NA	NA	NA	NA
2019-07-02 18:32:00	14.04	3.38	90	0.283	83.7	26.6	318	19.7	56	NA	NA	NA	NA	0.1	NA	NA	3.29	NA	NA	NA	NA	NA	NA	NA	NA	NA	NA	NA	NA	NA	NA	NA	NA	NA	NA	NA	NA	NA	NA	NA	NA	NA	NA	NA	NA	NA	NA	NA	NA
2019-07-02 12:00:00	12.96	2.02	57	0.169	83.7	28.2	337	15.9	54	NA	NA	NA	NA	NA	NA	NA	1.97	NA	NA	NA	NA	NA	NA	NA	NA	NA	NA	NA	NA	NA	NA	NA	NA	NA	NA	NA	NA	NA	NA	NA	NA	NA	NA	NA	NA	NA	NA	NA	NA
2019-07-02 02:45:00	6.54	2.8	77	0.228	81.4	27.5	338	15.8	11	----	NA	NA	NA	0.1	NA	NA	1.06	NA	NA	NA	NA	NA	NA	NA	NA	NA	NA	NA	NA	NA	NA	NA	NA	NA	NA	NA	NA	NA	NA	NA	NA	NA	NA	NA	NA	NA	NA	NA	NA
2019-06-02 18:01:00	3.21	2.38	67	0.195	81.9	28.2	344	16.7	35	----	NA	NA	NA	NA	NA	NA	NA	NA	NA	NA	NA	NA	NA	NA	NA	NA	NA	NA	NA	NA	NA	NA	NA	NA	NA	NA	NA	NA	NA	NA	NA	NA	NA	NA	NA	NA	NA	NA	NA
2019-06-02 03:00:00	15.97	3.06	86	0.258	84.3	28.1	333	17.2	27	----	NA	NA	NA	0.3	NA	NA	NA	NA	NA	NA	NA	NA	NA	NA	NA	NA	NA	NA	NA	NA	NA	NA	NA	NA	NA	NA	NA	NA	NA	NA	NA	NA	NA	NA	NA	NA	NA	NA	NA
2019-05-02 16:12:00	10.49	3.06	87	0.252	82.4	28.4	345	16.3	60	11.9	ow	NA	NA	NA	NA	NA	NA	NA	NA	NA	NA	NA	NA	NA	NA	NA	NA	NA	NA	NA	NA	NA	NA	NA	NA	NA	NA	NA	NA	NA	NA	NA	NA	NA	NA	NA	NA	NA	NA
2019-05-02 03:00:00	9.67	3.23	90	0.266	82.4	27.9	338	15.8	67	12.5	NA	NA	NA	0.1	NA	NA	NA	NA	NA	NA	NA	NA	NA	NA	NA	NA	NA	NA	NA	NA	NA	NA	NA	NA	NA	NA	NA	NA	NA	NA	NA	NA	NA	NA	NA	NA	NA	NA	NA
2019-04-02 22:30:00	9.4	3.28	93	0.267	81.4	28.4	348	15.7	97	11	NA	NA	NA	NA	NA	NA	NA	NA	NA	NA	NA	NA	NA	NA	NA	NA	NA	NA	NA	NA	NA	NA	NA	NA	NA	NA	NA	NA	NA	NA	NA	NA	NA	NA	NA	NA	NA	NA	NA
2019-04-02 16:00:00	9.93	3.54	98	0.29	81.9	27.7	338	15.3	111	10.9	NA	NA	NA	NA	NA	NA	NA	NA	NA	NA	NA	NA	NA	NA	NA	NA	NA	NA	NA	NA	NA	NA	NA	NA	NA	NA	NA	NA	NA	NA	NA	NA	NA	NA	NA	NA	NA	NA	NA
2019-04-02 09:30:00	10.15	3.63	102	0.298	82.1	28.1	342	15.2	144	10.5	NA	NA	NA	NA	NA	NA	NA	NA	NA	NA	NA	NA	NA	NA	NA	NA	NA	NA	NA	NA	NA	NA	NA	NA	NA	NA	NA	NA	NA	NA	NA	NA	NA	NA	NA	NA	NA	NA	NA
2019-04-02 01:00:00	9.94	2.21	63	0.181	81.9	28.5	348	15.3	35	11.7	NA	NA	NA	NA	NA	NA	NA	NA	NA	NA	NA	NA	NA	NA	NA	NA	NA	NA	NA	NA	NA	NA	NA	NA	NA	NA	NA	NA	NA	NA	NA	NA	NA	NA	NA	NA	NA	NA	NA
2019-03-02 19:00:00	10.06	2.64	75	0.217	82.2	28.4	346	15.3	40	11.3	NA	NA	NA	NA	NA	NA	NA	NA	NA	NA	NA	NA	NA	NA	NA	NA	NA	NA	NA	NA	NA	NA	NA	NA	NA	NA	NA	NA	NA	NA	NA	NA	NA	NA	NA	NA	NA	NA	NA
2019-03-02 15:11:00	9.89	2.73	77	0.225	82.4	28.2	342	15.7	56	10.4	NA	NA	NA	NA	NA	NA	NA	NA	NA	NA	NA	NA	NA	NA	NA	NA	NA	NA	NA	NA	NA	NA	NA	NA	NA	NA	NA	NA	NA	NA	NA	NA	NA	NA	NA	NA	NA	NA	NA
2019-03-02 03:00:00	11.57	2.54	68	0.203	79.9	26.8	335	15.3	13	nd	NA	NA	NA	NA	NA	NA	NA	NA	NA	NA	NA	NA	NA	NA	NA	NA	NA	NA	NA	NA	NA	NA	NA	NA	NA	NA	NA	NA	NA	NA	NA	NA	NA	NA	NA	NA	NA	NA	NA
2019-02-02 08:00:00	11.74	2.31	64	0.188	81.4	27.7	340	14.7	22	13.4	NA	NA	NA	0.2	NA	NA	NA	NA	NA	NA	NA	NA	NA	NA	NA	NA	NA	NA	NA	NA	NA	NA	NA	NA	NA	NA	NA	NA	NA	NA	NA	NA	NA	NA	NA	NA	NA	NA	NA
2019-02-02 02:40:00	10.48	2.68	78	0.22	82.1	29.1	355	14.7	50	12	NA	NA	NA	0.2	NA	NA	NA	NA	NA	NA	NA	NA	NA	NA	NA	NA	NA	NA	NA	NA	NA	NA	NA	NA	NA	NA	NA	NA	NA	NA	NA	NA	NA	NA	NA	NA	NA	NA	NA
2019-01-02 16:45:00	11.2	2.01	56	0.165	82.1	27.9	339	16.3	24	----	NA	NA	NA	0.1	NA	NA	0.68	NA	NA	NA	NA	NA	NA	NA	NA	NA	NA	NA	NA	NA	NA	NA	NA	NA	NA	NA	NA	NA	NA	NA	NA	NA	NA	NA	NA	NA	NA	NA	NA
2019-01-02 14:00:00	13.09	2.03	56	0.17	83.7	27.6	329	15.3	34	11.3	NA	NA	NA	0.2	NA	NA	1.53	NA	NA	NA	NA	NA	NA	NA	NA	NA	NA	NA	NA	NA	NA	NA	NA	NA	NA	NA	NA	NA	NA	NA	NA	NA	NA	NA	NA	NA	NA	NA	NA
2019-01-02 04:00:00	11.78	2.96	81	0.242	81.8	27.4	335	15.8	33	12	NA	NA	NA	0.2	NA	NA	NA	NA	NA	NA	NA	NA	NA	NA	NA	NA	NA	NA	NA	NA	NA	NA	NA	NA	NA	NA	NA	NA	NA	NA	NA	NA	NA	NA	NA	NA	NA	NA	NA
31/01/2019	11.15	2.51	68	0.204	81.3	27.1	333	15.9	43	10.4	NA	NA	NA	0.3	NA	NA	NA	NA	NA	NA	NA	NA	NA	NA	NA	NA	NA	NA	NA	NA	NA	NA	NA	NA	NA	NA	NA	NA	NA	NA	NA	NA	NA	NA	NA	NA	NA	NA	NA
31/01/2019	10.78	2.93	80	0.238	81.2	27.3	336	15.4	78	10.2	NA	NA	NA	0.4	NA	NA	NA	NA	NA	NA	NA	NA	NA	NA	NA	NA	NA	NA	NA	NA	NA	NA	NA	NA	NA	NA	NA	NA	NA	NA	NA	NA	NA	NA	NA	NA	NA	NA	NA
31/01/2019	10.52	2.43	70	0.2	82.3	28.8	350	15.7	56	10.3	NA	NA	NA	0.4	NA	NA	NA	NA	NA	NA	NA	NA	NA	NA	NA	NA	NA	NA	NA	NA	NA	NA	NA	NA	NA	NA	NA	NA	NA	NA	NA	NA	NA	NA	NA	NA	NA	NA	NA
30/01/2019	9.04	3	87	0.249	83	29	349	15.7	74	10.1	NA	NA	NA	0.4	NA	NA	NA	NA	NA	NA	NA	NA	NA	NA	NA	NA	NA	NA	NA	NA	NA	NA	NA	NA	NA	NA	NA	NA	NA	NA	NA	NA	NA	NA	NA	NA	NA	NA	NA
30/01/2019	7.62	2.12	59	0.177	83.5	27.8	333	18.3	107	9.9	NA	NA	NA	0.2	NA	NA	NA	NA	NA	NA	NA	NA	NA	NA	NA	NA	NA	NA	NA	NA	NA	NA	NA	NA	NA	NA	NA	NA	NA	NA	NA	NA	NA	NA	NA	NA	NA	NA	NA
30/01/2019	7.37	2.24	63	0.188	83.9	28.1	335	17.8	44	10.9	ow	NA	NA	0.1	NA	NA	0.62	NA	NA	NA	NA	NA	NA	NA	NA	NA	NA	NA	NA	NA	NA	NA	NA	NA	NA	NA	NA	NA	NA	NA	NA	NA	NA	NA	NA	NA	NA	NA	NA
29/01/2019	8.58	2.27	68	0.2	88.1	30	340	16	50	10.4	NA	NA	NA	0.3	NA	NA	0.47	NA	NA	NA	NA	NA	NA	NA	NA	NA	NA	NA	NA	NA	NA	NA	NA	NA	NA	NA	NA	NA	NA	NA	NA	NA	NA	NA	NA	NA	NA	NA	NA
29/01/2019	7.94	2.81	83	0.247	87.9	29.5	336	15.9	38	----	NA	NA	NA	0.5	NA	NA	0.32	NA	NA	NA	NA	NA	NA	NA	NA	NA	NA	NA	NA	NA	NA	NA	NA	NA	NA	NA	NA	NA	NA	NA	NA	NA	NA	NA	NA	NA	NA	NA	NA
28/01/2019	7.7	2.39	72	0.212	88.7	30.1	340	15.7	33	10.6	ow	NA	NA	0.4	NA	NA	0.29	NA	NA	NA	NA	NA	NA	NA	NA	NA	NA	NA	NA	NA	NA	NA	NA	NA	NA	NA	NA	NA	NA	NA	NA	NA	NA	NA	NA	NA	NA	NA	NA
27/01/2019	8.59	2.45	74	0.224	91.4	30.2	330	15.8	62	11.2	NA	NA	NA	0.4	NA	NA	0.6	NA	NA	NA	NA	NA	NA	NA	NA	NA	NA	NA	NA	NA	NA	NA	NA	NA	NA	NA	NA	NA	NA	NA	NA	NA	NA	NA	NA	NA	NA	NA	NA
26/01/2019	7.77	3.06	88	0.27	88.2	28.8	326	15.6	29	13.1	ow	NA	NA	0.5	NA	NA	0.96	NA	NA	NA	NA	NA	NA	NA	NA	NA	NA	NA	NA	NA	NA	NA	NA	NA	NA	NA	NA	NA	NA	NA	NA	NA	NA	NA	NA	NA	NA	NA	NA
25/01/2019	4.77	2.52	77	0.226	89.7	30.6	341	15.8	51	11.7	NA	NA	NA	0.4	NA	NA	1.1	NA	NA	NA	NA	NA	NA	NA	NA	NA	NA	NA	NA	NA	NA	NA	NA	NA	NA	NA	NA	NA	NA	NA	NA	NA	NA	NA	NA	NA	NA	NA	NA
24/01/2019	7.3	2.55	76	0.226	88.6	29.8	336	15.4	30	10.5	NA	NA	NA	0.6	NA	NA	0.87	NA	NA	NA	NA	NA	NA	NA	NA	NA	NA	NA	NA	NA	NA	NA	NA	NA	NA	NA	NA	NA	NA	NA	NA	NA	NA	NA	NA	NA	NA	NA	NA
23/01/2019	9.73	2.42	71	0.216	89.3	29.3	329	16.5	70	12.6	NA	NA	NA	0.5	NA	NA	0.92	NA	NA	NA	NA	NA	NA	NA	NA	NA	NA	NA	NA	NA	NA	NA	NA	NA	NA	NA	NA	NA	NA	NA	NA	NA	NA	NA	NA	NA	NA	NA	NA
22/01/2019	7.1	2.88	86	0.255	88.5	29.9	337	16.3	100	11.8	ow	NA	NA	0.4	2	NA	0.77	NA	NA	NA	NA	NA	NA	NA	NA	NA	NA	NA	NA	NA	NA	NA	NA	NA	NA	NA	NA	NA	NA	NA	NA	NA	NA	NA	NA	NA	NA	NA	NA
22/01/2019	6.93	2.46	72	0.218	88.6	29.3	330	17.6	37	----	NA	NA	NA	0.4	NA	NA	1.34	NA	NA	NA	NA	NA	NA	NA	NA	NA	NA	NA	NA	NA	NA	NA	NA	NA	NA	NA	NA	NA	NA	NA	NA	NA	NA	NA	NA	NA	NA	NA	NA
21/01/2019	4.8	2.3	70	0.204	88.7	30.4	343	18.4	45	12.9	NA	NA	NA	0.7	NA	NA	1.48	NA	NA	NA	NA	NA	NA	NA	NA	NA	NA	NA	NA	NA	NA	NA	NA	NA	NA	NA	NA	NA	NA	NA	NA	NA	NA	NA	NA	NA	NA	NA	NA
20/01/2019	7.31	2.85	84	0.249	87.4	29.5	337	18	51	13	ow	NA	NA	1.5	0.1	NA	1.32	NA	NA	NA	NA	NA	NA	NA	NA	NA	NA	NA	NA	NA	NA	NA	NA	NA	NA	NA	NA	NA	NA	NA	NA	NA	NA	NA	NA	NA	NA	NA	NA
19/01/2019	6.55	2.61	77	0.231	88.5	29.5	333	17.8	81	11.9	ow	6	0.44	1.4	0.1	NA	1.54	NA	NA	NA	NA	NA	NA	NA	NA	NA	NA	NA	NA	NA	NA	NA	NA	NA	NA	NA	NA	NA	NA	NA	NA	NA	NA	NA	NA	NA	NA	NA	NA
18/01/2019	6.82	3.06	90	0.267	87.3	29.4	337	16.5	45	----	NA	NA	NA	2.3	0.2	NA	1.57	NA	NA	NA	NA	NA	NA	NA	NA	NA	NA	NA	NA	NA	NA	NA	NA	NA	NA	NA	NA	NA	NA	NA	NA	NA	NA	NA	NA	NA	NA	NA	NA
17/01/2019	6.38	2.41	71	0.212	88	29.5	335	17.1	43	----	NA	NA	NA	2.3	0.2	NA	1.68	NA	NA	NA	NA	NA	NA	NA	NA	NA	NA	NA	NA	NA	NA	NA	NA	NA	NA	NA	NA	NA	NA	NA	NA	NA	NA	NA	NA	NA	NA	NA	NA
16/01/2019	9.56	3.04	90	0.263	86.5	29.6	342	16.5	60	----	ow	NA	NA	1.7	0.1	NA	1.72	NA	NA	NA	NA	NA	NA	NA	NA	NA	NA	NA	NA	NA	NA	NA	NA	NA	NA	NA	NA	NA	NA	NA	NA	NA	NA	NA	NA	NA	NA	NA	NA
15/01/2019	6.55	2.64	79	0.23	87.1	29.9	343	17.7	63	----	NA	NA	NA	1.6	0.2	NA	2.19	NA	NA	NA	NA	NA	NA	NA	NA	NA	NA	NA	NA	NA	NA	NA	NA	NA	NA	NA	NA	NA	NA	NA	NA	NA	NA	NA	NA	NA	NA	NA	NA
14/01/2019	6.57	3.1	91	0.267	86.1	29.4	341	18.2	62	----	ow	NA	NA	2.3	0.2	NA	NA	NA	NA	NA	NA	NA	NA	NA	NA	NA	NA	NA	NA	NA	NA	NA	NA	NA	NA	NA	NA	NA	NA	NA	NA	NA	NA	NA	NA	NA	NA	NA	NA
13/01/2019	8.08	3.44	103	0.298	86.6	29.9	346	17.5	55	----	NA	NA	NA	2.3	0.2	NA	NA	NA	NA	NA	NA	NA	NA	NA	NA	NA	NA	NA	NA	NA	NA	NA	NA	NA	NA	NA	NA	NA	NA	NA	NA	NA	NA	NA	NA	NA	NA	NA	NA
2019-12-01 04:00:00	9.88	2.49	73	0.219	88	29.3	333	21.2	66	----	ow	NA	NA	1.7	0.1	NA	NA	NA	NA	NA	NA	NA	NA	NA	NA	NA	NA	NA	NA	NA	NA	NA	NA	NA	NA	NA	NA	NA	NA	NA	NA	NA	NA	NA	NA	NA	NA	NA	NA
2019-11-01 04:00:00	8.59	2.83	82	0.251	88.7	29	327	21	71	done	NA	NA	NA	1.1	0.1	NA	NA	NA	NA	NA	NA	NA	NA	NA	NA	NA	NA	NA	NA	NA	NA	NA	NA	NA	NA	NA	NA	NA	NA	NA	NA	NA	NA	NA	NA	NA	NA	NA	NA
2019-10-01 04:00:00	8.79	2.94	85	0.259	88.1	28.9	328	21.2	86	----	NA	NA	NA	1.3	0.1	NA	NA	NA	NA	NA	NA	NA	NA	NA	NA	NA	NA	NA	NA	NA	NA	NA	NA	NA	NA	NA	NA	NA	NA	NA	NA	NA	NA	NA	NA	NA	NA	NA	NA
2019-09-01 04:00:00	9.58	3.13	90	0.273	87.2	28.8	330	21.2	88	----	NA	NA	NA	1.7	0.2	NA	NA	NA	NA	NA	NA	NA	NA	NA	NA	NA	NA	NA	NA	NA	NA	NA	NA	NA	NA	NA	NA	NA	NA	NA	NA	NA	NA	NA	NA	NA	NA	NA	NA
2019-08-01 04:30:00	10.43	3.04	88	0.263	86.5	28.9	335	20.8	82	----	ow	NA	NA	1.7	0.2	NA	NA	NA	NA	NA	NA	NA	NA	NA	NA	NA	NA	NA	NA	NA	NA	NA	NA	NA	NA	NA	NA	NA	NA	NA	NA	NA	NA	NA	NA	NA	NA	NA	NA
2019-07-01 04:00:00	15.33	3.36	98	0.289	86	29.2	339	20.8	73	----	NA	NA	NA	1.9	0.2	NA	NA	NA	NA	NA	NA	NA	NA	NA	NA	NA	NA	NA	NA	NA	NA	NA	NA	NA	NA	NA	NA	NA	NA	NA	NA	NA	NA	NA	NA	NA	NA	NA	NA
2019-06-01 04:30:00	14.31	3.13	91	0.26	83.1	29.1	350	19.4	88	----	ow	NA	NA	1.6	0.3	NA	NA	NA	NA	NA	NA	NA	NA	NA	NA	NA	NA	NA	NA	NA	NA	NA	NA	NA	NA	NA	NA	NA	NA	NA	NA	NA	NA	NA	NA	NA	NA	NA	NA
2019-05-01 04:00:00	12.1	3.1	91	0.255	82.3	29.4	357	18.5	89	NA	ow	5	0.72	NA	NA	NA	NA	NA	NA	NA	NA	NA	NA	NA	NA	NA	NA	NA	NA	NA	NA	NA	NA	NA	NA	NA	NA	NA	NA	NA	NA	NA	NA	NA	NA	NA	NA	NA	NA
2019-04-01 04:00:00	11.22	2.66	80	0.228	85.7	30.1	351	18.5	74	NA	NA	NA	NA	NA	0.32	NA	NA	NA	NA	NA	NA	NA	NA	NA	NA	NA	NA	NA	NA	NA	NA	NA	NA	NA	NA	NA	NA	NA	NA	NA	NA	NA	NA	NA	NA	NA	NA	NA	NA
2019-03-01 04:00:00	9.92	2.93	88	0.25	85.3	30	352	18.3	97	NA	NA	NA	NA	NA	NA	NA	NA	NA	NA	NA	NA	NA	NA	NA	NA	NA	NA	NA	NA	NA	NA	NA	NA	NA	NA	NA	NA	NA	NA	NA	NA	NA	NA	NA	NA	NA	NA	NA	NA
2019-02-01 04:00:00	12.76	3.07	91	0.264	86	29.6	345	17.6	101	NA	NA	NA	NA	NA	0.27	NA	NA	NA	NA	NA	NA	NA	NA	NA	NA	NA	NA	NA	NA	NA	NA	NA	NA	NA	NA	NA	NA	NA	NA	NA	NA	NA	NA	NA	NA	NA	NA	NA	NA
2019-01-01 04:00:00	8.53	2.54	75	0.218	85.8	29.5	344	18.8	89	14.5	ow	4	0.51	NA	NA	NA	NA	NA	NA	NA	NA	NA	NA	NA	NA	NA	NA	NA	NA	NA	NA	NA	NA	NA	NA	NA	NA	NA	NA	NA	NA	NA	NA	NA	NA	NA	NA	NA	NA
31/12/2018	12.49	2.84	82	0.244	85.9	28.9	336	19	87	13.9	ow	1	0.09	NA	NA	NA	NA	NA	NA	NA	NA	NA	NA	NA	NA	NA	NA	NA	NA	NA	NA	NA	NA	NA	NA	NA	NA	NA	NA	NA	NA	NA	NA	NA	NA	NA	NA	NA	NA
30/12/2018	15.92	3.04	90	0.259	85.2	29.6	347	19	89	13.9	NA	NA	NA	NA	0.11	NA	NA	NA	NA	NA	NA	NA	NA	NA	NA	NA	NA	NA	NA	NA	NA	NA	NA	NA	NA	NA	NA	NA	NA	NA	NA	NA	NA	NA	NA	NA	NA	NA	NA
29/12/2018	14.64	3.03	89	0.257	84.8	29.4	346	18.7	84	12.7	ow	2	0.32	NA	NA	NA	NA	NA	NA	NA	NA	NA	NA	NA	NA	NA	NA	NA	NA	NA	NA	NA	NA	NA	NA	NA	NA	NA	NA	NA	NA	NA	NA	NA	NA	NA	NA	NA	NA
28/12/2018	19.76	3.42	101	0.291	85.1	29.5	347	18.1	89	13.6	NA	NA	NA	NA	NA	NA	NA	NA	NA	NA	NA	NA	NA	NA	NA	NA	NA	NA	NA	NA	NA	NA	NA	NA	NA	NA	NA	NA	NA	NA	NA	NA	NA	NA	NA	NA	NA	NA	NA
27/12/2018	12.42	2.95	87	0.257	87.1	29.5	339	17.6	98	13.8	NA	NA	NA	NA	0.11	NA	NA	NA	NA	NA	NA	NA	NA	NA	NA	NA	NA	NA	NA	NA	NA	NA	NA	NA	NA	NA	NA	NA	NA	NA	NA	NA	NA	NA	NA	NA	NA	NA	NA
26/12/2018	11.37	3.44	102	0.297	86.3	29.7	343	17	78	NA	ow	1	0.12	NA	NA	NA	NA	NA	NA	NA	NA	NA	NA	NA	NA	NA	NA	NA	NA	NA	NA	NA	NA	NA	NA	NA	NA	NA	NA	NA	NA	NA	NA	NA	NA	NA	NA	NA	NA
25/12/2018	9.76	3.49	101	0.296	84.8	28.9	341	17.2	80	NA	NA	NA	NA	NA	0.07	NA	NA	NA	NA	NA	NA	NA	NA	NA	NA	NA	NA	NA	NA	NA	NA	NA	NA	NA	NA	NA	NA	NA	NA	NA	NA	NA	NA	NA	NA	NA	NA	NA	NA
24/12/2018	10.36	3.55	101	0.301	84.8	28.5	336	16.7	76	NA	ow	1	0.1	NA	NA	NA	NA	NA	NA	NA	NA	NA	NA	NA	NA	NA	NA	NA	NA	NA	NA	NA	NA	NA	NA	NA	NA	NA	NA	NA	NA	NA	NA	NA	NA	NA	NA	NA	NA
23/12/2018	8.13	3.46	99	0.293	84.7	28.6	338	16.4	84	12.7	NA	NA	NA	NA	0.07	NA	NA	NA	NA	NA	NA	NA	NA	NA	NA	NA	NA	NA	NA	NA	NA	NA	NA	NA	NA	NA	NA	NA	NA	NA	NA	NA	NA	NA	NA	NA	NA	NA	NA
22/12/2018	9.02	3.67	107	0.32	87.2	29.2	334	15.9	78	13.6	ow	2	0.16	NA	NA	NA	NA	NA	NA	NA	NA	NA	NA	NA	NA	NA	NA	NA	NA	NA	NA	NA	NA	NA	NA	NA	NA	NA	NA	NA	NA	NA	NA	NA	NA	NA	NA	NA	NA
21/12/2018	7.37	2.56	74	0.226	88.3	28.9	327	16.7	72	11.9	NA	NA	NA	NA	NA	NA	NA	NA	NA	NA	NA	NA	NA	NA	NA	NA	NA	NA	NA	NA	NA	NA	NA	NA	NA	NA	NA	NA	NA	NA	NA	NA	NA	NA	NA	NA	NA	NA	NA
20/12/2018	10.14	3.33	96	0.283	85	28.8	339	16.2	51	11.6	NA	NA	NA	NA	NA	NA	NA	NA	NA	NA	NA	NA	NA	NA	NA	NA	NA	NA	NA	NA	NA	NA	NA	NA	NA	NA	NA	NA	NA	NA	NA	NA	NA	NA	NA	NA	NA	NA	NA
19/12/2018	10.71	2.84	80	0.24	84.5	28.2	333	16.4	73	13.4	ow	8	0.81	NA	NA	NA	NA	NA	NA	NA	NA	NA	NA	NA	NA	NA	NA	NA	NA	NA	NA	NA	NA	NA	NA	NA	NA	NA	NA	NA	NA	NA	NA	NA	NA	NA	NA	NA	NA
18/12/2018	9.86	2.85	81	0.247	86.7	28.4	328	16.1	62	NA	NA	NA	NA	NA	NA	NA	NA	NA	NA	NA	NA	NA	NA	NA	NA	NA	NA	NA	NA	NA	NA	NA	NA	NA	NA	NA	NA	NA	NA	NA	NA	NA	NA	NA	NA	NA	NA	NA	NA
17/12/2018	9.9	3.14	88	0.264	84.1	28	333	15.9	66	measurabe	ow	2	0.2	NA	NA	NA	NA	NA	NA	NA	NA	NA	NA	NA	NA	NA	NA	NA	NA	NA	NA	NA	NA	NA	NA	NA	NA	NA	NA	NA	NA	NA	NA	NA	NA	NA	NA	NA	NA
16/12/2018	10.65	3.39	96	0.284	83.8	28.3	338	15.8	66	NA	NA	NA	NA	NA	0.14	NA	NA	NA	NA	NA	NA	NA	NA	NA	NA	NA	NA	NA	NA	NA	NA	NA	NA	NA	NA	NA	NA	NA	NA	NA	NA	NA	NA	NA	NA	NA	NA	NA	NA
16/12/2018	7.57	3.21	90	0.269	83.8	28	335	15.9	67	NA	NA	NA	NA	NA	0.03	NA	NA	NA	NA	NA	NA	NA	NA	NA	NA	NA	NA	NA	NA	NA	NA	NA	NA	NA	NA	NA	NA	NA	NA	NA	NA	NA	NA	NA	NA	NA	NA	NA	NA
15/12/2018	7.16	3.3	94	0.276	83.6	28.5	341	15.6	comment	measurabe	ow	NA	NA	NA	NA	NA	NA	NA	NA	NA	NA	NA	NA	NA	NA	NA	NA	NA	NA	NA	NA	NA	NA	NA	NA	NA	NA	NA	NA	NA	NA	NA	NA	NA	NA	NA	NA	NA	NA
14/12/2018	5.73	3.2	91	0.271	84.7	28.4	336	15.8	89	12.1	NA	NA	NA	NA	NA	NA	NA	NA	NA	NA	NA	NA	NA	NA	NA	NA	NA	NA	NA	NA	NA	NA	NA	NA	NA	NA	NA	NA	NA	NA	NA	NA	NA	NA	NA	NA	NA	NA	NA
13/12/2018	2.94	3.05	87	0.263	86.2	28.5	331	15.6	40	NA	NA	NA	NA	NA	0.01	NA	NA	NA	NA	NA	NA	NA	NA	NA	NA	NA	NA	NA	NA	NA	NA	NA	NA	NA	NA	NA	NA	NA	NA	NA	NA	NA	NA	NA	NA	NA	NA	NA	NA
2018-12-12 04:00:00	5.37	3.25	93	0.27	83.1	28.6	344	15.1	44	NA	ow	NA	NA	NA	NA	NA	NA	NA	NA	NA	NA	NA	NA	NA	NA	NA	NA	NA	NA	NA	NA	NA	NA	NA	NA	NA	NA	NA	NA	NA	NA	NA	NA	NA	NA	NA	NA	NA	NA
2018-11-12 18:30:00	6.84	2.79	78	0.232	83.2	28	336	16.1	47	14.3	NA	NA	NA	NA	0.01	NA	NA	NA	NA	NA	NA	NA	NA	NA	NA	NA	NA	NA	NA	NA	NA	NA	NA	NA	NA	NA	NA	NA	NA	NA	NA	NA	NA	NA	NA	NA	NA	NA	NA
2018-11-12 04:00:00	5.78	2.83	79	0.235	83	27.9	336	15.9	34	NA	NA	NA	NA	NA	0.01	NA	NA	NA	NA	NA	NA	NA	NA	NA	NA	NA	NA	NA	NA	NA	NA	NA	NA	NA	NA	NA	NA	NA	NA	NA	NA	NA	NA	NA	NA	NA	NA	NA	NA
2018-10-12 03:30:00	5.76	3.21	90	0.262	81.6	28	344	15.9	40	NA	ow	NA	NA	NA	NA	NA	NA	NA	NA	NA	NA	NA	NA	NA	NA	NA	NA	NA	NA	NA	NA	NA	NA	NA	NA	NA	NA	NA	NA	NA	NA	NA	NA	NA	NA	NA	NA	NA	NA
2018-09-12 04:00:00	6.56	3.34	93	0.271	81.1	27.8	343	15.9	58	NA	NA	NA	NA	NA	NA	NA	NA	NA	NA	NA	NA	NA	NA	NA	NA	NA	NA	NA	NA	NA	NA	NA	NA	NA	NA	NA	NA	NA	NA	NA	NA	NA	NA	NA	NA	NA	NA	NA	NA
2018-08-12 03:30:00	5.38	3.41	96	0.281	82.4	28.2	342	16	82	12.8	ow	NA	NA	NA	NA	NA	NA	NA	NA	NA	NA	NA	NA	NA	NA	NA	NA	NA	NA	NA	NA	NA	NA	NA	NA	NA	NA	NA	NA	NA	NA	NA	NA	NA	NA	NA	NA	NA	NA
2018-07-12 02:30:00	4.43	2.98	83	0.247	82.9	27.9	336	15.9	41	NA	NA	NA	NA	NA	NA	NA	NA	NA	NA	NA	NA	NA	NA	NA	NA	NA	NA	NA	NA	NA	NA	NA	NA	NA	NA	NA	NA	NA	NA	NA	NA	NA	NA	NA	NA	NA	NA	NA	NA
2018-06-12 04:00:00	4	3.11	88	0.266	85.5	28.3	331	15.9	44	10.8	NA	NA	NA	NA	NA	NA	NA	NA	NA	NA	NA	NA	NA	NA	NA	NA	NA	NA	NA	NA	NA	NA	NA	NA	NA	NA	NA	NA	NA	NA	NA	NA	NA	NA	NA	NA	NA	NA	NA
2018-05-12 04:00:00	4.74	3.1	88	0.262	84.5	28.4	336	16.4	71	10.9	NA	NA	NA	NA	NA	NA	NA	NA	NA	NA	NA	NA	NA	NA	NA	NA	NA	NA	NA	NA	NA	NA	NA	NA	NA	NA	NA	NA	NA	NA	NA	NA	NA	NA	NA	NA	NA	NA	NA
2018-04-12 06:35:00	4.49	3.16	91	0.262	82.9	28.8	347	16.1	29	NA	ow	NA	NA	NA	NA	NA	NA	NA	NA	NA	NA	NA	NA	NA	NA	NA	NA	NA	NA	NA	NA	NA	NA	NA	NA	NA	NA	NA	NA	NA	NA	NA	NA	NA	NA	NA	NA	NA	NA
2018-04-12 04:00:00	4.63	3.08	88	0.257	83.4	28.6	342	16.1	46	10.1	NA	NA	NA	NA	NA	NA	NA	NA	NA	NA	NA	NA	NA	NA	NA	NA	NA	NA	NA	NA	NA	NA	NA	NA	NA	NA	NA	NA	NA	NA	NA	NA	NA	NA	NA	NA	NA	NA	NA
2018-03-12 06:00:00	5.12	3.32	94	0.282	84.9	28.3	333	15.9	51	12.4	NA	NA	NA	NA	NA	NA	NA	NA	NA	NA	NA	NA	NA	NA	NA	NA	NA	NA	NA	NA	NA	NA	NA	NA	NA	NA	NA	NA	NA	NA	NA	NA	NA	NA	NA	NA	NA	NA	NA
2018-02-12 04:30:00	3.86	3.29	94	0.281	85.4	28.6	335	15.9	22	NA	ow	NA	NA	NA	NA	NA	NA	NA	NA	NA	NA	NA	NA	NA	NA	NA	NA	NA	NA	NA	NA	NA	NA	NA	NA	NA	NA	NA	NA	NA	NA	NA	NA	NA	NA	NA	NA	NA	NA
2018-01-12 05:00:00	2.27	2.61	75	0.228	87.4	28.7	329	16.7	49	11.6	ow	NA	NA	NA	NA	NA	NA	NA	NA	NA	NA	NA	NA	NA	NA	NA	NA	NA	NA	NA	NA	NA	NA	NA	NA	NA	NA	NA	NA	NA	NA	NA	NA	NA	NA	NA	NA	NA	NA
30/11/2018	1.24	3.25	93	0.279	85.8	28.6	333	16.5	17	NA	NA	NA	NA	NA	NA	NA	NA	NA	NA	NA	NA	NA	NA	NA	NA	NA	NA	NA	NA	NA	NA	NA	NA	NA	NA	NA	NA	NA	NA	NA	NA	NA	NA	NA	NA	NA	NA	NA	NA
29/11/2018	0.48	2.75	79	0.229	83.3	28.7	345	16.3	36	11.1	NA	NA	NA	NA	NA	NA	NA	NA	NA	NA	NA	NA	NA	NA	NA	NA	NA	NA	NA	NA	NA	NA	NA	NA	NA	NA	NA	NA	NA	NA	NA	NA	NA	NA	NA	NA	NA	NA	NA
28/11/2018	0.19	3.1	90	0.266	85.8	29	338	15.8	62	11.5	NA	NA	NA	NA	0.02	NA	NA	NA	NA	NA	NA	NA	NA	NA	NA	NA	NA	NA	NA	NA	NA	NA	NA	NA	NA	NA	NA	NA	NA	NA	NA	NA	NA	NA	NA	NA	NA	NA	NA
27/11/2018	0.03	3.23	95	0.271	83.9	29.4	351	15.8	25	NA	NA	NA	NA	NA	NA	NA	NA	NA	NA	NA	NA	NA	NA	NA	NA	NA	NA	NA	NA	NA	NA	NA	NA	NA	NA	NA	NA	NA	NA	NA	NA	NA	NA	NA	NA	NA	NA	NA	NA
26/11/2018	0.03	2.67	74	0.222	83.1	27.7	333	15.8	25	11.4	ow	NA	NA	NA	NA	NA	NA	NA	NA	NA	NA	NA	NA	NA	NA	NA	NA	NA	NA	NA	NA	NA	NA	NA	NA	NA	NA	NA	NA	NA	NA	NA	NA	NA	NA	NA	NA	NA	NA
25/11/2018	0.02	2.96	82	0.241	81.4	27.7	340	15.9	14	12	NA	NA	NA	NA	NA	NA	NA	NA	NA	NA	NA	NA	NA	NA	NA	NA	NA	NA	NA	NA	NA	NA	NA	NA	NA	NA	NA	NA	NA	NA	NA	NA	NA	NA	NA	NA	NA	NA	NA
24/11/2018	0.01	2.81	77	0.231	82.2	27.4	333	15.9	16	9.2	NA	NA	NA	NA	NA	NA	NA	NA	NA	NA	NA	NA	NA	NA	NA	NA	NA	NA	NA	NA	NA	NA	NA	NA	NA	NA	NA	NA	NA	NA	NA	NA	NA	NA	NA	NA	NA	NA	NA
23/11/2018	0.01	3.16	88	0.256	81	27.8	344	16.5	44	10.6	NA	NA	NA	NA	NA	NA	NA	NA	NA	NA	NA	NA	NA	NA	NA	NA	NA	NA	NA	NA	NA	NA	NA	NA	NA	NA	NA	NA	NA	NA	NA	NA	NA	NA	NA	NA	NA	NA	NA
22/11/2018	0.03	2.62	74	0.22	84	28.2	336	17.1	18	10.2	NA	NA	NA	NA	NA	NA	NA	NA	NA	NA	NA	NA	NA	NA	NA	NA	NA	NA	NA	NA	NA	NA	NA	NA	NA	NA	NA	NA	NA	NA	NA	NA	NA	NA	NA	NA	NA	NA	NA
21/11/2018	0.01	2.83	79	0.235	83	27.9	336	17	42	10.4	NA	NA	NA	NA	NA	NA	NA	NA	NA	NA	NA	NA	NA	NA	NA	NA	NA	NA	NA	NA	NA	NA	NA	NA	NA	NA	NA	NA	NA	NA	NA	NA	NA	NA	NA	NA	NA	NA	NA
20/11/2018	0.04	3.61	102	0.299	82.8	28.3	341	17.1	9	NA	ow	NA	NA	NA	NA	NA	NA	NA	NA	NA	NA	NA	NA	NA	NA	NA	NA	NA	NA	NA	NA	NA	NA	NA	NA	NA	NA	NA	NA	NA	NA	NA	NA	NA	NA	NA	NA	NA	NA
19/11/2018	0.06	2.72	77	0.23	84.6	28.3	335	17.9	39	10.9	NA	NA	NA	NA	NA	NA	NA	NA	NA	NA	NA	NA	NA	NA	NA	NA	NA	NA	NA	NA	NA	NA	NA	NA	NA	NA	NA	NA	NA	NA	NA	NA	NA	NA	NA	NA	NA	NA	NA
19/11/2018	0.11	3.18	89	0.264	83	28	337	18.2	17	NA	NA	NA	NA	NA	NA	NA	NA	NA	NA	NA	NA	NA	NA	NA	NA	NA	NA	NA	NA	NA	NA	NA	NA	NA	NA	NA	NA	NA	NA	NA	NA	NA	NA	NA	NA	NA	NA	NA	NA
18/11/2018	0.23	3.2	91	0.258	80.6	28.4	353	18.4	3	NA	NA	NA	NA	NA	NA	NA	NA	NA	NA	NA	NA	NA	NA	NA	NA	NA	NA	NA	NA	NA	NA	NA	NA	NA	NA	NA	NA	NA	NA	NA	NA	NA	NA	NA	NA	NA	NA	NA	NA
17/11/2018	0.15	4.99	144	0.404	81	28.9	356	20.7	14	NA	NA	NA	NA	NA	NA	NA	NA	NA	NA	NA	NA	NA	NA	NA	NA	NA	NA	NA	NA	NA	NA	NA	NA	NA	NA	NA	NA	NA	NA	NA	NA	NA	NA	NA	NA	NA	NA	NA	NA
16/11/2018	0.69	2.38	70	0.208	87.4	29.4	337	18.2	17	NA	NA	NA	NA	NA	NA	NA	NA	NA	NA	NA	NA	NA	NA	NA	NA	NA	NA	NA	NA	NA	NA	NA	NA	NA	NA	NA	NA	NA	NA	NA	NA	NA	NA	NA	NA	NA	NA	NA	NA
15/11/2018	1.6	2.29	67	0.195	85.2	29.3	344	19.4	54	10.9	NA	NA	NA	NA	0.01	NA	NA	NA	NA	NA	NA	NA	NA	NA	NA	NA	NA	NA	NA	NA	NA	NA	NA	NA	NA	NA	NA	NA	NA	NA	NA	NA	NA	NA	NA	NA	NA	NA	NA
14/11/2018	0.3	2.54	77	0.222	87.4	30.3	347	19.5	133	10.9	ow	NA	NA	NA	NA	NA	NA	NA	NA	NA	NA	NA	NA	NA	NA	NA	NA	NA	NA	NA	NA	NA	NA	NA	NA	NA	NA	NA	NA	NA	NA	NA	NA	NA	NA	NA	NA	NA	NA
Average	10.2124	3.05573	90.2484	0.274949	89.8366	29.4971	328.803	17.2389	113.138	11.2127	#DIV/0!	4.24242	0.50697	0.657516	0.184839	52.7571	4.13787	31.0464	2.4	14.425	1.1275	1.264	0.151579	0.75	0.055	49.0081	5.11455	2.89091	0.214727	35.9664	10.5583	1.01817	3.22093	0.350233	1.54167	0.136458	1.27273	2.81481	0.204074	2.04651	0.186744	1	0.11	#DIV/0!	#DIV/0!	#DIV/0!	#DIV/0!	#DIV/0!	#DIV/0!
Maximum Value	47.87	4.99	144	0.435	110.2	35	357	26.5	487	15.3	0	23	3.57	4.8	2	92.3	34.23	69.4	12.68	32.4	2.49	5.8	0.87	2.1	0.19	97	31.74	18	1.36	72	39	3.4	12	1.31	3	0.45	3	9	0.71	7	1.63	1	0.4	0	0	0	0	0	0
Minimum Value	0.01	2.01	56	0.165	76.4	25.4	299	12.7	3	9.2	#DIV/0!	1	0.02	0.1	0.01	8.2	0.29	2.3	0.24	5.1	0.32	0.1	0.03	0.1	0.01	8	0.2	0	0	1	1	0.03	1	0.02	1	0.01	1	1	0.01	1	0.02	1	0.02	#DIV/0!	#DIV/0!	#DIV/0!	#DIV/0!	#DIV/0!	#DIV/0!
Average ( Minimum - Maximum)	10.2123566878981 (0.01-47.87)	3.05573248407643 (2.01-4.99)	90.2484076433121 (56-144)	0.274949044585987 (0.165-0.435)	89.8366242038217 (76.4-110.2)	29.4971337579618 (25.4-35)	328.802547770701 (299-357)	17.2388535031847 (12.7-26.5)	113.137820512821 (3-487)	11.2127272727273 (9.2-15.3)	#DIV/0!	4.24242424242424 (1-23)	0.506969696969697 (0.02-3.57)	0.657516339869281 (0.1-4.8)	0.184838709677419 (0.01-2)	52.7571428571429 (8.2-92.3)	4.13786666666667 (0.29-34.23)	31.0464285714286 (2.3-69.4)	2.4 (0.24-12.68)	14.425 (5.1-32.4)	1.1275 (0.32-2.49)	1.264 (0.1-5.8)	0.151578947368421 (0.03-0.87)	0.75 (0.1-2.1)	0.055 (0.01-0.19)	49.0081300813008 (8-97)	5.11455284552846 (0.2-31.74)	2.89090909090909 (0-18)	0.214727272727273 (0-1.36)	35.9663865546218 (1-72)	10.5583333333333 (1-39)	1.01816666666667 (0.03-3.4)	3.22093023255814 (1-12)	0.350232558139535 (0.02-1.31)	1.54166666666667 (1-3)	0.136458333333333 (0.01-0.45)	1.27272727272727 (1-3)	2.81481481481481 (1-9)	0.204074074074074 (0.01-0.71)	2.04651162790698 (1-7)	0.186744186046512 (0.02-1.63)	1 (1-1)	0.11 (0.02-0.4)	#DIV/0!	#DIV/0!	#DIV/0!	#DIV/0!	#DIV/0!	#DIV/0!
Pre-BM:Transplant
CBC and Differential	WBC 10^9/L (3.90-11.00)	RBC 10^12/L (3.90-4.60)	Hemoglobin g/L (110-160)	Hematocrit L/L (0.320-0.470)	MCV fL (75-95)	MCH pg (24.0-30.0)	MCHC g/L (316-360)	RDW % (11-15)	Platelet 10^9/L (155-435)	MPV fL (6.3-11.2)	Platelet, Estimation	Nucleated RBC (Man) 1 /100 WBC (0)	Nucleated RBC (Absolute)	Nucleated RBC (Auto)	Nucleated RBC Absloute (Auto) 10^9/L (0)	Neutrophil (auto) % (30-70)	Neutrophil Absolute (Auto) 10^9/L (1.35-7.50)	Lymphocyte (auto) % (23-60)	Lymphocyte Absolute (Auto) 10^9/L (1.50-4.30)	Monocyte( Auto) % (4-12)	Monocyte Absolute (Auto) 10^9/L (0.25-1.00)	Eosinophil (Auto) % (1-12)	Eosinophil Absolute (Auto)10^9/L (0.03-1.00)	Baso ( Auto) % (0-2)	Basophil Absolute (Auto) 10^9/L (0-1.50)	Neutrophil (Man) % (30-70)	Neutrophil Absolute (Man) 10^9/L (1.35-7.50)	Band % (0-10)	Band Absolute 10^9/L	Lymphocyte % (23-60)	Monocyte % (4-12)	Monocyte Absolute 10^9/L (0.25-1.00)	Eosinophil % (1-12)	Eosinophil Absolute 10^9/L (0.03-1.00)	Basophil % (0-2)	Basophil absolute 10^9/L (0-1.50)	Atypical Lymphocyte %	MetaMyelocyte %	MetaMyelocyte Absolute 10^9/L	Myelocyte %	Myelocyte Absolute 10^9/L	Promyelocytes %	Promyelocytes Absolute 10^9/L	Poikilocytosis	Macrocytosis	Polychromasia	Schistocyte	Basophilic Stip	H-J Bodies
13/11/2018	0.03	2.36	70	0.205	86.9	29.7	341	19.3	157	11.5	Norma	NA	NA	NA	NA	NA	NA	NA	NA	NA	NA	NA	NA	NA	NA	NA	NA	NA	NA	NA	NA	NA	NA	NA	NA	NA	NA	NA	NA	NA	NA	NA	NA	NA	NA	NA	NA	NA	NA
13/11/2018	0.01	2.66	79	0.226	85	29.7	350	19.4	127	10.9	NA	NA	NA	NA	NA	NA	NA	NA	NA	NA	NA	NA	NA	NA	NA	NA	NA	NA	NA	NA	NA	NA	NA	NA	NA	NA	NA	NA	NA	NA	NA	NA	NA	NA	NA	NA	NA	NA	NA
2018-12-11 04:00:00	0.01	2.73	80	0.231	84.6	29.3	346	19.6	1	NA	NA	NA	NA	NA	NA	NA	NA	NA	NA	NA	NA	NA	NA	NA	NA	NA	NA	NA	NA	NA	NA	NA	NA	NA	NA	NA	NA	NA	NA	NA	NA	NA	NA	NA	NA	NA	NA	NA	NA
2018-11-11 04:00:00	0.07	2.82	85	0.242	85.8	30.1	351	19.9	1	NA	NA	NA	NA	NA	NA	NA	NA	NA	NA	NA	NA	NA	NA	NA	NA	NA	NA	NA	NA	NA	NA	NA	NA	NA	NA	NA	NA	NA	NA	NA	NA	NA	NA	NA	NA	NA	NA	NA	NA
2018-10-11 04:45:00	0.38	3.42	101	0.292	85.4	29.5	346	20	1	NA	ow	NA	NA	NA	NA	NA	NA	NA	NA	NA	NA	NA	NA	NA	NA	NA	NA	NA	NA	NA	NA	NA	NA	NA	NA	NA	NA	NA	NA	NA	NA	NA	NA	NA	NA	NA	NA	NA	NA
2018-09-11 05:00:00	0.52	3.16	94	0.272	86.1	29.7	346	20.5	8	NA	NA	NA	NA	NA	NA	NA	NA	NA	NA	NA	NA	NA	NA	NA	NA	NA	NA	NA	NA	NA	NA	NA	NA	NA	NA	NA	NA	NA	NA	NA	NA	NA	NA	NA	NA	NA	NA	NA	NA
2018-08-11 04:20:00	0.94	3.12	93	0.265	84.9	29.8	351	20.5	6	NA	NA	NA	NA	NA	NA	NA	NA	NA	NA	NA	NA	NA	NA	NA	NA	NA	NA	NA	NA	NA	NA	NA	NA	NA	NA	NA	NA	NA	NA	NA	NA	NA	NA	NA	NA	NA	NA	NA	NA
2018-07-11 04:00:00	1.37	3.03	91	0.261	86.1	30	349	20.1	23	9.8	ow	6	0.06	NA	NA	NA	NA	NA	NA	NA	NA	NA	NA	NA	NA	NA	NA	NA	NA	NA	NA	NA	NA	NA	NA	NA	NA	NA	NA	NA	NA	NA	NA	NA	NA	NA	NA	NA	NA
2018-06-11 04:50:00	1.63	3.02	90	0.262	86.8	29.8	344	20.9	2	NA	ow	6	0.08	NA	NA	NA	NA	NA	NA	NA	NA	NA	NA	NA	NA	NA	NA	NA	NA	NA	NA	NA	NA	NA	NA	NA	NA	NA	NA	NA	NA	NA	NA	NA	NA	NA	NA	NA	NA
2018-05-11 05:00:00	0.97	3	91	0.259	86.3	30.3	351	21.5	2	NA	ow	12	0.2	NA	NA	NA	NA	NA	NA	NA	NA	NA	NA	NA	NA	NA	NA	NA	NA	NA	NA	NA	NA	NA	NA	NA	NA	NA	NA	NA	NA	NA	NA	NA	NA	NA	NA	NA	NA
2018-04-11 04:00:00	1.48	2.53	76	0.22	87	30	345	22.4	11	10.6	ow	36	0.35	NA	NA	NA	NA	NA	NA	NA	NA	NA	NA	NA	NA	NA	NA	NA	NA	NA	NA	NA	NA	NA	NA	NA	NA	NA	NA	NA	NA	NA	NA	NA	NA	NA	NA	NA	NA
2018-03-11 06:37:00	3.16	2.44	74	0.222	91	30.3	333	24.4	46	11.1	ow	34	0.5	NA	NA	NA	NA	NA	NA	NA	NA	NA	NA	NA	NA	NA	NA	NA	NA	NA	NA	NA	NA	NA	NA	NA	NA	NA	NA	NA	NA	NA	NA	NA	NA	NA	NA	NA	NA
2018-02-11 07:00:00	2.92	2.52	78	0.227	90.1	31	344	23.9	8	9.5	NA	NA	NA	NA	NA	NA	NA	NA	NA	NA	NA	NA	NA	NA	NA	NA	NA	NA	NA	NA	NA	NA	NA	NA	NA	NA	NA	NA	NA	NA	NA	NA	NA	NA	NA	NA	NA	NA	NA
2018-01-11 12:50:00	3.38	2.84	87	0.255	89.8	30.6	341	23.9	45	10.5	NA	NA	NA	NA	NA	NA	NA	NA	NA	NA	NA	NA	NA	NA	NA	NA	NA	NA	NA	NA	NA	NA	NA	NA	NA	NA	NA	NA	NA	NA	NA	NA	NA	NA	NA	NA	NA	NA	NA
2018-01-11 05:40:00	3.14	3.06	94	0.277	90.5	30.7	339	24.3	3	NA	ow	16	0.54	NA	NA	NA	NA	NA	NA	NA	NA	NA	NA	NA	NA	NA	NA	NA	NA	NA	NA	NA	NA	NA	NA	NA	NA	NA	NA	NA	NA	NA	NA	NA	NA	NA	NA	NA	NA
31/10/2018	2.91	2.83	87	0.251	88.7	30.7	347	23.6	comment	measurabe	ow	16	0.5	NA	NA	NA	NA	NA	NA	NA	NA	NA	NA	NA	NA	NA	NA	NA	NA	NA	NA	NA	NA	NA	NA	NA	NA	NA	NA	NA	NA	NA	NA	NA	NA	NA	NA	NA	NA
30/10/2018	2.87	2.96	92	0.268	90.5	31.1	343	23.7	12	NA	ow	23	0.67	NA	NA	NA	NA	NA	NA	NA	NA	NA	NA	NA	NA	NA	NA	NA	NA	NA	NA	NA	NA	NA	NA	NA	NA	NA	NA	NA	NA	NA	NA	NA	NA	NA	NA	NA	NA
29/10/2018	2.25	2.68	84	0.246	91.8	31.3	341	23.6	3	NA	NA	NA	NA	NA	NA	NA	NA	NA	NA	NA	NA	NA	NA	NA	NA	NA	NA	NA	NA	NA	NA	NA	NA	NA	NA	NA	NA	NA	NA	NA	NA	NA	NA	NA	NA	NA	NA	NA	NA
28/10/2018	2.17	2.28	70	0.209	91.7	30.7	335	25.3	17	NA	ow	20	0.45	NA	NA	NA	NA	NA	NA	NA	NA	NA	NA	NA	NA	NA	NA	NA	NA	NA	NA	NA	NA	NA	NA	NA	NA	NA	NA	NA	NA	NA	NA	NA	NA	NA	NA	NA	NA
27/10/2018	3.58	2.42	74	0.219	90.5	30.6	338	25.2	54	9.8	Norma	NA	NA	NA	NA	NA	NA	NA	NA	NA	NA	NA	NA	NA	NA	NA	NA	NA	NA	NA	NA	NA	NA	NA	NA	NA	NA	NA	NA	NA	NA	NA	NA	NA	NA	NA	NA	NA	NA
21/10/2018	3.8	2.57	80	0.238	92.6	31.1	336	24.9	3	NA	ow	NA	NA	NA	NA	NA	NA	NA	NA	NA	NA	NA	NA	NA	NA	NA	NA	NA	NA	NA	NA	NA	NA	NA	NA	NA	NA	NA	NA	NA	NA	NA	NA	NA	NA	NA	NA	NA	NA
17/10/2018	3.78	2.66	83	0.248	93.2	31.2	335	24.5	6	----	ow	30	1.14	NA	NA	NA	NA	NA	NA	NA	NA	NA	NA	NA	NA	NA	NA	NA	NA	NA	NA	NA	NA	NA	NA	NA	NA	NA	NA	NA	NA	NA	NA	NA	NA	NA	NA	NA	NA
14/10/2018	3.85	2.16	70	0.212	98.1	32.4	330	24	3	----	ow	41	1.55	NA	NA	NA	NA	NA	NA	NA	NA	NA	NA	NA	NA	NA	NA	NA	NA	NA	NA	NA	NA	NA	NA	NA	NA	NA	NA	NA	NA	NA	NA	NA	NA	NA	NA	NA	NA
2018-10-10 15:00:00	4.16	2.35	76	0.234	99.6	32.3	325	24	2	----	ow	19	0.73	NA	NA	NA	NA	NA	NA	NA	NA	NA	NA	NA	NA	NA	NA	NA	NA	NA	NA	NA	NA	NA	NA	NA	NA	NA	NA	NA	NA	NA	NA	NA	NA	NA	NA	NA	NA
2018-07-10 09:11:00	4.02	2.52	82	0.243	96.4	32.5	337	23.5	14	nd	ow	22	0.92	NA	NA	NA	NA	NA	NA	NA	NA	NA	NA	NA	NA	NA	NA	NA	NA	NA	NA	NA	NA	NA	NA	NA	NA	NA	NA	NA	NA	NA	NA	NA	NA	NA	NA	NA	NA
2018-03-10 11:03:00	3.96	2.51	82	0.242	96.4	32.7	339	23.9	7	nd	ow	18	0.72	NA	NA	NA	NA	NA	NA	NA	NA	NA	NA	NA	NA	NA	NA	NA	NA	NA	NA	NA	NA	NA	NA	NA	NA	NA	NA	NA	NA	NA	NA	NA	NA	NA	NA	NA	NA
30/09/2018	3.92	2.23	74	0.222	99.6	33.2	333	26.1	5	ND	ow	48	1.9	NA	NA	NA	NA	NA	NA	NA	NA	NA	NA	NA	NA	NA	NA	NA	NA	NA	NA	NA	NA	NA	NA	NA	NA	NA	NA	NA	NA	NA	NA	NA	NA	NA	NA	NA	NA
2018-05-09 13:16:00	5.5	2.45	80	0.251	102.4	32.7	319	27.7	7	nd	ow	NA	NA	NA	NA	NA	NA	NA	NA	NA	NA	NA	NA	NA	NA	NA	NA	NA	NA	NA	NA	NA	NA	NA	NA	NA	NA	NA	NA	NA	NA	NA	NA	NA	NA	NA	NA	NA	NA
2018-08-08 16:05:00	5.85	2.77	88	0.275	99.3	31.8	320	26.4	3	nd	ow	43	2.36	NA	NA	NA	NA	NA	NA	NA	NA	NA	NA	NA	NA	NA	NA	NA	NA	NA	NA	NA	NA	NA	NA	NA	NA	NA	NA	NA	NA	NA	NA	NA	NA	NA	NA	NA	NA
Average	2.50448	2.6931	82.931	0.243931	90.9345	30.8552	339.828	23	20.6071	10.4625	#DIV/0!	24.375	0.791875	#DIV/0!	#DIV/0!	#DIV/0!	#DIV/0!	#DIV/0!	#DIV/0!	#DIV/0!	#DIV/0!	#DIV/0!		#DIV/0!	#DIV/0!	#DIV/0!	#DIV/0!	#DIV/0!	#DIV/0!	#DIV/0!	#DIV/0!	#DIV/0!	#DIV/0!	#DIV/0!	#DIV/0!	#DIV/0!	#DIV/0!	#DIV/0!	#DIV/0!	#DIV/0!	#DIV/0!	#DIV/0!	#DIV/0!	#DIV/0!	#DIV/0!	#DIV/0!	#DIV/0!	#DIV/0!	#DIV/0!
Maximum Value	5.85	3.42	101	0.292	102.4	33.2	351	27.7	157	11.5	0	48	2.36	0	0	0	0	0	0	0	0	0		0	0	0	0	0	0	0	0	0	0	0	0	0	0	0	0	0	0	0	0	0	0	0	0	0	0
Minimum Value	0.01	2.16	70	0.205	84.6	29.3	319	19.3	1	9.5	#DIV/0!	6	0.06	#DIV/0!	#DIV/0!	#DIV/0!	#DIV/0!	#DIV/0!	#DIV/0!	#DIV/0!	#DIV/0!	#DIV/0!		#DIV/0!	#DIV/0!	#DIV/0!	#DIV/0!	#DIV/0!	#DIV/0!	#DIV/0!	#DIV/0!	#DIV/0!	#DIV/0!	#DIV/0!	#DIV/0!	#DIV/0!	#DIV/0!	#DIV/0!	#DIV/0!	#DIV/0!	#DIV/0!	#DIV/0!	#DIV/0!	#DIV/0!	#DIV/0!	#DIV/0!	#DIV/0!	#DIV/0!	#DIV/0!
Average ( Minimum - Maximum)	2.50448275862069 (0.01-5.85)	2.69310344827586 (2.16-3.42)	82.9310344827586 (70-101)	0.243931034482759 (0.205-0.292)	90.9344827586207 (84.6-102.4)	30.8551724137931 (29.3-33.2)	339.827586206897 (319-351)	23 (19.3-27.7)	20.6071428571429 (1-157)	10.4625 (9.5-11.5)	#DIV/0!	24.375 (6-48)	0.791875 (0.06-2.36)	#DIV/0!	#DIV/0!	#DIV/0!	#DIV/0!	#DIV/0!	#DIV/0!	#DIV/0!	#DIV/0!	#DIV/0!		#DIV/0!	#DIV/0!	#DIV/0!	#DIV/0!	#DIV/0!	#DIV/0!	#DIV/0!	#DIV/0!	#DIV/0!	#DIV/0!	#DIV/0!	#DIV/0!	#DIV/0!	#DIV/0!	#DIV/0!	#DIV/0!	#DIV/0!	#DIV/0!	#DIV/0!	#DIV/0!	#DIV/0!	#DIV/0!	#DIV/0!	#DIV/0!	#DIV/0!	#DIV/0!
Post-BM:Transplant
Reticulocyte Count	Reiculocyte Auto 10^9/L (25.0 -85.0)	Immatyre Reiculocyte Fraction
17/01/2021	76	11.7
20/04/2020	53	9
2018-10-12 03:30:00	5.5	1.4
Average	44.8333	7.36667
Pre-BM:Transplant	Reiculocyte Auto 10^9/L (25.0 -85.0)	Immatyre Reiculocyte Fraction
30/09/2018 10:45	52.8	29.1
Post-BM:Transplant
Immunoglobulins	IgG g/L (7.0 - 16.0)	IgA g/L (0.7 - 4)	IgM g/L (0.40 - 2.3)	CRP mg/L
18/01/2023	NA	NA	NA	2.2
2022-11-08 01:40:00	NA	NA	NA	2.9
24/01/2021	NA	NA	NA	13.1
21/01/2021	NA	NA	NA	45.2
20/01/2021	NA	NA	NA	62.9
19/01/2021	NA	NA	NA	102.9
18/01/2021	NA	NA	NA	142.4
16/01/2021	NA	NA	NA	273.3
14/01/2021	NA	NA	NA	>300.0
13/01/2021	NA	NA	NA	>300.0
2021-12-01 02:55:00	NA	NA	NA	137.7
2021-11-01 20:40:00	NA	NA	NA	14.8
2020-06-05 12:55:00	13.4	0.52	2.58	NA
15/04/2020	NA	NA	NA	1
21/02/2020	NA	NA	NA	71.6
27/12/2019	11.7	<0.50	2.93	88.7
25/12/2019	NA	NA	NA	78.4
25/12/2019	NA	NA	NA	49.1
2019-04-12 13:25:00	NA	NA	NA	12.3
20/11/2019	NA	NA	NA	5.4
29/09/2019	NA	NA	NA	4.2
22/09/2019	NA	NA	NA	65.3
19/09/2019	NA	NA	NA	168.3
15/09/2019	NA	NA	NA	123.3
13/09/2019	NA	NA	NA	139.9
2019-11-09 04:00:00	NA	NA	NA	31.5
2019-05-05 05:50:00	NA	NA	NA	48.8
28/04/2019	NA	NA	NA	98
23/04/2019	NA	NA	NA	36.3
21/04/2019	NA	NA	NA	58.2
14/04/2019	NA	NA	NA	183.3
2019-09-04 08:30:00	NA	NA	NA	83.4
2019-03-04 04:00:00	NA	NA	NA	86.2
24/03/2019	NA	NA	NA	5
17/03/2019	NA	NA	NA	8.5
16/03/2019	NA	NA	NA	10.4
14/03/2019	NA	NA	NA	7.7
2019-10-03 04:30:00	NA	NA	NA	5.9
2019-07-03 04:30:00	NA	NA	NA	6
2019-02-03 04:08:00	NA	NA	NA	6.1
23/02/2019	3.1	<0.50	<0.25	NA
2019-05-02 03:00:00	NA	NA	NA	173.5
2019-04-02 01:00:00	NA	NA	NA	158.3
2019-03-02 03:00:00	NA	NA	NA	294.6
31/01/2019	NA	NA	NA	16.4
29/01/2019	NA	NA	NA	6.6
27/01/2019	NA	NA	NA	7.4
24/01/2019	NA	NA	NA	6.2
22/01/2019	NA	NA	NA	6.3
20/01/2019	NA	NA	NA	8.8
15/01/2019	NA	NA	NA	11.4
13/01/2019	6	0.58	<0.25	NA
13/01/2019	NA	NA	NA	15
2019-10-01 04:00:00	NA	NA	NA	17.3
2019-08-01 04:30:00	NA	NA	NA	29.8
2019-06-01 04:30:00	NA	NA	NA	38.7
2019-03-01 04:00:00	NA	NA	NA	9.9
2019-01-01 04:00:00	NA	NA	NA	13.2
30/12/2018	NA	NA	NA	17
27/12/2018	NA	NA	NA	13.9
25/12/2018	NA	NA	NA	20.1
23/12/2018	NA	NA	NA	33.3
20/12/2018	NA	NA	NA	19.4
18/12/2018	5.4	0.9	<0.25	17.4
16/12/2018	NA	NA	NA	19.1
13/12/2018	NA	NA	NA	32.2
2018-11-12 04:00:00	NA	NA	NA	59.8
2018-09-12 04:00:00	NA	NA	NA	32.6
2018-06-12 04:30:00	NA	NA	NA	40.5
2018-04-12 04:00:00	NA	NA	NA	53.2
2018-02-12 04:30:00	NA	NA	NA	71.8
29/11/2018	NA	NA	NA	220.3
27/11/2018	NA	NA	NA	232.6
27/11/2018	NA	NA	NA	216.6
25/11/2018	NA	NA	NA	158.4
22/11/2018	NA	NA	NA	107.5
20/11/2018	NA	NA	NA	115.7
18/11/2018	NA	NA	NA	94.3
15/11/2018	NA	NA	NA	102.3
Average	7.92	0.666667	2.755	62.0969
Pre-BM:Transplant	IgG g/L (7.0 - 16.0)	IgA g/L (0.7 - 4)	IgM g/L (0.40 - 2.3)	CRP mg/L
13/11/2018	NA	NA	NA	88.8
2018-11-11 04:00:00	NA	NA	NA	10.3
2018-08-11 04:20:00	NA	NA	NA	9.6
2018-06-11 04:50:00	NA	NA	NA	10.7
2018-04-11 04:00:00	NA	NA	NA	8.9
30/10/2018	NA	NA	NA	5.2
30/09/2018	NA	NA	NA	5.9
Post-BM:Transplant	Ferritin ug/L (13.0-150.0)
15/10/2024	1170
2021-12-12 13:21:00	1823
17/01/2021	11949
16/01/2021	16149
15/09/2020	2234
20/04/2020	2069
25/12/2019	4428
2019-04-12 13:25:00	3660
20/11/2019	5903
Pre-BM:Transplant	Ferritin ug/L (13.0-150.0)
30/09/2018	616.9
2018-08-08 16:05:00	400.8
Allogenic	Product total volume	WBC BM 10^9/L	Total Nucleated Cells 10^8	Total Mononuclear Cells 10^6	Abs CD34 Cells/uL	Total CD34 10^6	CD34 Dose 10^6/Kg	CD3 %
14/11/2018	202	265.6	536.51	30045	720	145.44	1.79	19
Allogenic	Total CD3 10^6	CD3 Dose 10^6/Kg
14/11/2018	8435.52	104.01
RBC Depletion	Product Total Volume, Pre RBC Dep mL	Total Nuc, Cells,Pre RBC Dep 10^8	Total Mononuc Cells Pre RBC Dep 10^6	Abs CD34 Pre RBC Depletion Cells/uL	Total CD34, Pre RBC Depletion 10^6	CD34 Dose Pre RBC Depletion 10^6/Kg	Total CD3, Pre RBC Dep 10^6	Product Total Volume,Post RBC Dep mL
13/11/2018	1297	519.71	16111	101	131	1.62	41890.3	78
RBC Depletion	Total Nuc, Cells Post RBC Dep 10^8	Total Mononuc Cells Post RBC Dep 10^6	Abs CD34 Post RBC Depletion Cells/uL	Total CD34, Post RBC Dep 10^6	CD34 Dose Post RBC Depletion 10^6/Kg	Total CD3, Post RBC Dep 10^6
13/11/2018	392.96	18862	1120	87.36	1.08	3240.12
Stem Cell Processing	Specimen Type	Patient Weight	Vaibility percent
14/11/2018	PBSC	81.1	100
13/11/2018	BM	81	96
CD34 Positive Selection	Allogeneic Crude Microbiology Finding	Allogeneic Final Microbiology Finding
14/11/2018	NoGrowth@7days
13/11/2018	No growth@7days	No growth@7days
Surface Markers	ABS Total T CD3 mm3 (782-2,834)	Total T CD3 %	ABS Helper T CD4 mm3 (322-1,750)	Helper T CD4 %	ABS Sup Cyto T CD8 mm3 (338-1,086)	Sup Cyto T CD8 %	ABS total B CD19 mm3 (67-555)	Total B CD19 %
2023-06-12 11:47:00	H 4,293	79	949	17	H 3,277	60	* H 832	* 15
2021-03-02 12:44:00	L 502	57	L 83	9	409	46	* 357	* 40
Surface Markers	ABS Total NK CD56 and 16 mm3	Total NK CD 56 %	CD4/CD8 Ration
2023-06-12 11:47:00	312	6	L 0.3
2021-03-02 12:44:00	18	2	L 0.2
HLA Verification	HLA A*. Allele	HLA B*. Allele	HLA B*.. Allele	HLA DRB1*. Allele	HLA DRB1*.. Allele
30/09/2018	A*33	B*44	B*50	* DRB1*01:02	* DRB1*13:01
Molecular Genetics	Chim- GranLymph
2023-06-12 11:47:00	100; 100
2022-07-09 12:58:00	100; 100
20/11/2019	100; 100
16/06/2019	100; 100
26/03/2019
24/03/2019
24/03/2019	100; 100
18/02/2019
13/01/2019
2018-12-12 04:00:00	100; -
30/09/2018
[truncated: 7 more columns]

## Sheet: Case 2 family 2 (II6)
Hematological Values for Case 2 family 2 (II:6)
Post Tx: Tx Feb 2024
CBC and Differential	WBC 10^9/L (3.90-11.00)	RBC 10^12/L (3.90-4.60)	Hemoglobin g/L (110-160)	Hematocrit L/L (0.320-0.470)	MCV fL (75-95)	MCH pg (24.0-30.0)	MCHC g/L (316-360)	RDW % (11-15)	Platelet 10^9/L (155-435)	MPV fL (6.3-11.2)	Platelet, Estimation	Nucleated RBC (Man) 1 /100 WBC (0)	Nucleated RBC (Absolute)	Nucleated RBC (Auto)	Nucleated RBC Absloute (Auto) 10^9/L (0)	Neutrophil (auto) % (30-70)	Neutrophil Absolute (Auto) 10^9/L (1.35-7.50)	Lymphocyte (auto) % (23-60)	Lymphocyte Absolute (Auto) 10^9/L (1.50-4.30)	Monocyte( Auto) % (4-12)	Monocyte Absolute (Auto) 10^9/L (0.25-1.00)	Eosinophil (Auto) % (1-12)	Eosinophil Absolute (Auto)10^9/L (0.03-1.00)	Baso ( Auto) % (0-2)	Basophil Absolute (Auto) 10^9/L (0-1.50)	Neutrophil (Man) % (30-70)	Neutrophil Absolute (Man) 10^9/L (1.35-7.50)	Band % (0-10)	Band Absolute 10^9/L	Lymphocyte % (23-60)	Monocyte % (4-12)	Monocyte Absolute 10^9/L (0.25-1.00)	Eosinophil % (1-12)	Eosinophil Absolute 10^9/L (0.03-1.00)	Basophil % (0-2)	Basophil absolute 10^9/L (0-1.50)	Atypical Lymphocyte %	MetaMyelocyte %	MetaMyelocyte Absolute 10^9/L	Myelocyte %	Myelocyte Absolute 10^9/L	Promyelocytes %	Promyelocytes Absolute 10^9/L	Poikilocytosis	Macrocytosis	Polychromasia	Schistocyte	Basophilic Stip	H-J Bodies
21/01/2025	6.34	3.23	107	0.336	104	33.1	318	20.4	75	10.3	Low	19	1.2	NA	2.38	NA	NA	NA	NA	NA	NA	NA	NA	30	1.9	3	0.19	39	2.47	4	0.25	7	0.44	1	0.06	1	0.06	6	0.38	3	0.19	5	0.32	Slight	Slight	Slight	Slight	NA	NA
24/12/2024	5.11	3.2	104	0.332	103.8	32.5	313	20.1	95	10.2	NA	NA	NA	NA	1.9	NA	NA	NA	NA	NA	NA	NA	NA	32	1.64	6	0.31	44	2.25	5	0.26	4	0.2	1	0.05	NA	NA	2	0.1	3	0.15	3	0.15	NA	NA	NA	NA	NA	NA
2024-08-10 10:19:00	4.64	3.22	108	0.341	105.9	33.5	317	20.1	135	10.4	Low	13	0.6	NA	2.1	NA	NA	NA	NA	NA	NA	NA	NA	32	1.48	7	0.32	48	2.23	7	0.32	1	0.05	1	0.05	NA	NA	NA	NA	1	0.05	2	0.09	Slight	Slight	Slight	NA	NA	NA
2024-03-09 10:37:00	3.54	3.35	106	0.346	103.3	31.6	306	20.2	110	10.1	Low	26	0.92	NA	1.28	NA	NA	NA	NA	NA	NA	NA	NA	29	1.03	3	0.11	53	1.88	8	0.28	2	0.07	1	0.04	NA	NA	2	0.07	2	0.07	1	0.04	Slight	Slight	Slight	Slight	NA	Slight
2024-02-07 10:20:00	3.7	3.08	99	0.321	104.2	32.1	308	21.9	108	10.3	Low	20	0.74	NA	1.17	NA	NA	NA	NA	NA	NA	NA	NA	35	1.3	1	0.04	51	1.89	7	0.26	2	0.07	NA	NA	1	0.04	1	0.04	2	0.07	NA	NA	Moderate	Slight	Moderate	Slight	NA	Moderate
2024-07-05 08:08:00	3.27	3.09	99	0.322	104.2	32	307	21.6	86	11	Low	16	0.52	NA	NA	NA	NA	NA	NA	NA	NA	NA	NA	29	0.95	5	0.16	45	1.47	6	0.2	2	0.07	1	0.03	1	0.03	2	0.07	2	0.07	2	0.07	Moderate	Slight	Slight	Moderate	NA	Slight
2024-06-02 10:24:00	3	2.99	96	0.315	105.4	32.1	305	22.8	94	Not Measured	Low	20	0.6	NA	0.87	NA	NA	NA	NA	NA	NA	NA	NA	23	0.69	3	0.09	60	1.8	6	0.18	2	0.06	2	0.06	2	0.06	NA	NA	3	0.09	2	0.06	Slight	Slight	Slight	NA	NA	NA
Average	4.22857	3.16571	102.714	0.330429	104.4	32.4143	310.571	21.0143	100.429	10.3833	#DIV/0!	19	0.763333	#DIV/0!	1.61667	#DIV/0!	#DIV/0!	#DIV/0!	#DIV/0!	#DIV/0!	#DIV/0!	#DIV/0!	#DIV/0!	30	1.28429	4	0.174286	48.5714	1.99857	6.14286	0.25	2.85714	0.137143	1.16667	0.0483333	1.25	0.0475	2.6	0.132	2.28571	0.0985714	2.5	0.121667	#DIV/0!	#DIV/0!	#DIV/0!	#DIV/0!	#DIV/0!	#DIV/0!
Maximum Value	6.34	3.35	108	0.346	105.9	33.5	318	22.8	135	11	#DIV/0!	26	1.2	#DIV/0!	2.38	#DIV/0!	#DIV/0!	#DIV/0!	#DIV/0!	#DIV/0!	#DIV/0!	#DIV/0!	#DIV/0!	35	1.9	7	0.32	60	2.47	8	0.32	7	0.44	2	0.06	2	0.06	6	0.38	3	0.19	5	0.32	#DIV/0!	#DIV/0!	#DIV/0!	#DIV/0!	#DIV/0!	#DIV/0!
Minimum Value	3	2.99	96	0.315	103.3	31.6	305	20.1	75	10.1	#DIV/0!	13	0.52	#DIV/0!	0.87	#DIV/0!	#DIV/0!	#DIV/0!	#DIV/0!	#DIV/0!	#DIV/0!	#DIV/0!	#DIV/0!	23	0.69	1	0.04	39	1.47	4	0.18	1	0.05	1	0.03	1	0.03	1	0.04	1	0.05	1	0.04	#DIV/0!	#DIV/0!	#DIV/0!	#DIV/0!	#DIV/0!	#DIV/0!
Average ( Minimum - Maximum)	4.22857142857143 (3-6.34)	3.16571428571429 (2.99-3.35)	102.714285714286 (96-108)	0.330428571428571 (0.315-0.346)	104.4 (103.3-105.9)	32.4142857142857 (31.6-33.5)	310.571428571429 (305-318)	21.0142857142857 (20.1-22.8)	100.428571428571 (75-135)	10.3833333333333 (10.1-11)	#DIV/0!	19 (13-26)	0.763333333333333 (0.52-1.2)	#DIV/0!	1.61666666666667 (0.87-2.38)	#DIV/0!	#DIV/0!	#DIV/0!	#DIV/0!	#DIV/0!	#DIV/0!	#DIV/0!	#DIV/0!	30 (23-35)	1.28428571428571 (0.69-1.9)	4 (1-7)	0.174285714285714 (0.04-0.32)	48.5714285714286 (39-60)	1.99857142857143 (1.47-2.47)	6.14285714285714 (4-8)	0.25 (0.18-0.32)	2.85714285714286 (1-7)	0.137142857142857 (0.05-0.44)	1.16666666666667 (1-2)	0.0483333333333333 (0.03-0.06)	1.25 (1-2)	0.0475 (0.03-0.06)	2.6 (1-6)	0.132 (0.04-0.38)	2.28571428571429 (1-3)	0.0985714285714286 (0.05-0.19)	2.5 (1-5)	0.121666666666667 (0.04-0.32)	#DIV/0!	#DIV/0!	#DIV/0!	#DIV/0!	#DIV/0!	#DIV/0!
Pre Tx
CBC and Differential	WBC 10^9/L (3.90-11.00)	RBC 10^12/L (3.90-4.60)	Hemoglobin g/L (110-160)	Hematocrit L/L (0.320-0.470)	MCV fL (75-95)	MCH pg (24.0-30.0)	MCHC g/L (316-360)	RDW % (11-15)	Platelet 10^9/L (155-435)	MPV fL (6.3-11.2)	Platelet, Estimation	Nucleated RBC (Man) 1 /100 WBC (0)	Nucleated RBC (Absolute)	Nucleated RBC (Auto)	Nucleated RBC Absloute (Auto) 10^9/L (0)	Neutrophil (auto) % (30-70)	Neutrophil Absolute (Auto) 10^9/L (1.35-7.50)	Lymphocyte (auto) % (23-60)	Lymphocyte Absolute (Auto) 10^9/L (1.50-4.30)	Monocyte( Auto) % (4-12)	Monocyte Absolute (Auto) 10^9/L (0.25-1.00)	Eosinophil (Auto) % (1-12)	Eosinophil Absolute (Auto)10^9/L (0.03-1.00)	Baso ( Auto) % (0-2)	Basophil Absolute (Auto) 10^9/L (0-1.50)	Neutrophil (Man) % (30-70)	Neutrophil Absolute (Man) 10^9/L (1.35-7.50)	Band % (0-10)	Band Absolute 10^9/L	Lymphocyte % (23-60)	Monocyte % (4-12)	Monocyte Absolute 10^9/L (0.25-1.00)	Eosinophil % (1-12)	Eosinophil Absolute 10^9/L (0.03-1.00)	Basophil % (0-2)	Basophil absolute 10^9/L (0-1.50)	Atypical Lymphocyte %	MetaMyelocyte %	MetaMyelocyte Absolute 10^9/L	Myelocyte %	Myelocyte Absolute 10^9/L	Promyelocytes %	Promyelocytes Absolute 10^9/L	Poikilocytosis	Macrocytosis	Polychromasia	Schistocyte	Basophilic Stip	H-J Bodies
23/01/2024	3.25	2.95	92	0.313	106.1	31.2	294	23.5	105	10	Low	16	0.52	NA	0.95	NA	NA	NA	NA	NA	NA	NA	NA	28	0.91	1	0.03	55	1.79	6	0.2	2	0.06	2	0.06	2	0.06	NA	NA	2	0.06	2	0.06	NA	Slight	Moderate	Slight	Slight	NA
16/01/2024	3.01	2.98	94	0.312	104.7	31.5	301	24	117	Not Measured	Low	16	0.48	NA	0.77	NA	NA	NA	NA	NA	NA	NA	NA	28	0.84	3	0.09	55	1.66	6	0.18	4	0.12	NA	NA	1	0.03	2	0.06	NA	NA	NA	NA	Slight	Slight	Slight	Slight	Slight	NA
26/12/2023	3.02	2.93	90	0.307	104.8	30.7	293	26	112	10.2	Low	23	0.69	NA	0.76	NA	NA	NA	NA	NA	NA	NA	NA	21	0.63	3	0.09	57	1.72	10	0.3	2	0.06	2	0.06	NA	NA	NA	NA	1	0.03	1	0.03	NA	NA	Moderate	NA	Slight	NA
2023-05-12 11:03:00	2.8	2.81	87	0.281	100	31	310	28	78	Not Measured	Low	21	0.59	NA	0.74	NA	NA	NA	NA	NA	NA	NA	NA	27	0.76	2	0.06	61	1.71	5	0.14	1	0.03	2	0.06	NA	NA	NA	NA	1	0.03	1	0.03	Slight	Slight	NA	NA	NA	NA
2023-07-11 10:53:00	2.52	2.51	75	0.252	100.4	29.9	298	not done	60	Not Measured	Low	28	0.71	NA	NA	NA	NA	NA	NA	NA	NA	NA	NA	32	0.81	1	0.03	55	1.39	4	0.1	2	0.05	2	0.05	1	0.03	NA	NA	1	0.03	NA	NA	Slight	Slight	NA	NA	NA	NA
2023-10-10 10:31:00	2.83	2.73	77	0.26	95.2	28.2	296	28.1	62	Not Measured	Low	28	0.79	NA	0.85	NA	NA	NA	NA	NA	NA	NA	NA	33	0.93	2	0.06	57	1.61	3	0.08	NA	NA	3	0.08	2	0.06	NA	NA	NA	NA	NA	NA	Moderate	Slight	Marked	Slight	NA	Moderate
19/09/2023	2.03	2.9	82	0.263	90.7	28.3	312	25.4	59	Not Measured	Low	17	0.35	NA	NA	NA	NA	NA	NA	NA	NA	NA	NA	36	0.73	1	0.02	53	1.08	5	0.1	2	0.04	NA	NA	2	0.04	NA	NA	NA	NA	NA	NA	Slight	NA	Moderate	Slight	NA	NA
29/08/2023	2.22	2.5	70	0.226	90.4	28	310	25.1	58	Not Measured	Low	6	0.13	NA	0.49	NA	NA	NA	NA	NA	NA	NA	NA	28	0.62	NA	NA	65	1.44	2	0.04	4	0.09	1	0.02	NA	NA	NA	NA	NA	NA	NA	NA	Slight	NA	Slight	Slight	NA	NA
2023-01-08 11:32:00	2.08	2.73	77	0.252	92.3	28.2	306	23.6	44	Not Measured	Low	8	0.17	NA	0.56	NA	NA	NA	NA	NA	NA	NA	NA	30	0.62	1	0.02	62	1.29	5	0.1	1	0.02	1	0.02	1	0.02	NA	NA	NA	NA	NA	NA	Slight	NA	Moderate	Slight	NA	NA
2023-04-07 12:56:00	2.47	3.31	94	0.303	91.5	28.4	310	20.5	52	Not Measured	Low	3	0.07	NA	0.51	NA	NA	NA	NA	NA	NA	NA	NA	24	0.59	1	0.02	72	1.78	3	0.07	1	0.02	NA	NA	NA	NA	NA	NA	NA	NA	NA	NA	Slight	NA	Slight	NA	Slight	NA
14/06/2023	1.87	2.45	69	0.221	90.2	28.2	312	23.5	52	Not Measured	Low	14	0.26	NA	NA	NA	NA	NA	NA	NA	NA	NA	NA	29	0.54	NA	NA	68	1.27	2	0.04	1	0.02	1	0.02	NA	NA	NA	NA	NA	NA	NA	NA	Slight	NA	Moderate	Slight	NA	NA
31/05/2023	1.61	2.28	63	0.206	90.4	27.6	306	24.8	47	Not Measured	Low	11	0.18	NA	0.36	NA	NA	NA	NA	NA	NA	NA	NA	29	0.47	1	0.02	65	1.05	5	0.08	NA	NA	NA	NA	1	0.02	NA	NA	NA	NA	NA	NA	Slight	NA	Slight	NA	Slight	NA
2023-10-05 14:30:00	2.57	2.64	74	0.239	90.5	28	310	22.5	44	Not Measured	Low	7	0.18	NA	0.6	NA	NA	NA	NA	NA	NA	NA	NA	21	0.54	2	0.05	71	1.82	5	0.13	NA	NA	NA	NA	2	0.05	NA	NA	NA	NA	NA	NA	Moderate	NA	Moderate	Slight	NA	NA
2023-12-04 10:15:00	2.06	3.31	94	0.294	88.8	28.4	320	20.9	35	Not Measured	Low	NA	NA	23.2	0.48	67.5	1.39	7.8	0.16	1	0.02	0.5	0.01	18	0.39	NA	NA	68	1.48	12	0.26	2	0.04	NA	NA	NA	NA	NA	NA	NA	NA	NA	NA	Moderate	NA	Moderate	Slight	NA	NA
2023-08-04 03:25:00	2.17	2.3	61	0.201	87.4	26.5	303	25.4	* 41	Not Measured	NA	NA	NA	NA	0.54	NA	NA	NA	NA	NA	NA	NA	NA	20	0.28	NA	NA	71	1.01	6	0.09	2	0.03	NA	NA	NA	NA	NA	NA	NA	NA	NA	NA	NA	NA	Moderate	Slight	NA	NA
2023-06-04 12:18:00	1.88	2.36	64	0.208	88.1	27.1	308	25.4	* 39	Not Measured	NA	NA	NA	NA	NA	NA	NA	NA	NA	NA	NA	NA	NA	NA	NA	NA	NA	NA	NA	NA	NA	NA	NA	NA	NA	NA	NA	NA	NA	NA	NA	NA	NA	NA	NA	NA	NA	NA	NA
2023-05-04 13:51:00	1.42	2.34	63	0.204	87.2	26.9	309	24.8	* 39	Not Measured	Low	8	0.11	NA	NA	NA	NA	NA	NA	NA	NA	NA	NA	NA	NA	NA	NA	NA	NA	NA	NA	NA	NA	NA	NA	NA	NA	NA	NA	NA	NA	NA	NA	NA	NA	NA	NA	NA	NA
Average	2.34176	2.70765	78	0.255412	94.0412	28.7118	305.765	24.4687	66.0714	10.1	#DIV/0!	14.7143	0.373571	23.2	0.634167	67.5	1.39	7.8	0.16	1	0.02	0.5	0.01	26.9333	0.644	1.63636	0.0445455	62.3333	1.47333	5.26667	0.127333	2	0.0483333	1.75	0.04625	1.5	0.03875	2	0.06	1.25	0.0375	1.33333	0.04	#DIV/0!	#DIV/0!	#DIV/0!	#DIV/0!	#DIV/0!	#DIV/0!
Maximum Value	3.25	3.31	94	0.313	106.1	31.5	320	28.1	117	10.2	#DIV/0!	28	0.79	23.2	0.95	67.5	1.39	7.8	0.16	1	0.02	0.5	0.01	36	0.93	3	0.09	72	1.82	12	0.3	4	0.12	3	0.08	2	0.06	2	0.06	2	0.06	2	0.06	#DIV/0!	#DIV/0!	#DIV/0!	#DIV/0!	#DIV/0!	#DIV/0!
Minimum Value	1.42	2.28	61	0.201	87.2	26.5	293	20.5	35	10	#DIV/0!	3	0.07	23.2	0.36	67.5	1.39	7.8	0.16	1	0.02	0.5	0.01	18	0.28	1	0.02	53	1.01	2	0.04	1	0.02	1	0.02	1	0.02	2	0.06	1	0.03	1	0.03	#DIV/0!	#DIV/0!	#DIV/0!	#DIV/0!	#DIV/0!	#DIV/0!
Average ( Minimum - Maximum)	2.34176470588235 (1.42-3.25)	2.70764705882353 (2.28-3.31)	78 (61-94)	0.255411764705882 (0.201-0.313)	94.0411764705882 (87.2-106.1)	28.7117647058824 (26.5-31.5)	305.764705882353 (293-320)	24.46875 (20.5-28.1)	66.0714285714286 (35-117)	10.1 (10-10.2)	#DIV/0!	14.7142857142857 (3-28)	0.373571428571429 (0.07-0.79)	23.2 (23.2-23.2)	0.634166666666667 (0.36-0.95)	67.5 (67.5-67.5)	1.39 (1.39-1.39)	7.8 (7.8-7.8)	0.16 (0.16-0.16)	1 (1-1)	0.02 (0.02-0.02)	0.5 (0.5-0.5)	0.01 (0.01-0.01)	26.9333333333333 (18-36)	0.644 (0.28-0.93)	1.63636363636364 (1-3)	0.0445454545454546 (0.02-0.09)	62.3333333333333 (53-72)	1.47333333333333 (1.01-1.82)	5.26666666666667 (2-12)	0.127333333333333 (0.04-0.3)	2 (1-4)	0.0483333333333333 (0.02-0.12)	1.75 (1-3)	0.04625 (0.02-0.08)	1.5 (1-2)	0.03875 (0.02-0.06)	2 (2-2)	0.06 (0.06-0.06)	1.25 (1-2)	0.0375 (0.03-0.06)	1.33333333333333 (1-2)	0.04 (0.03-0.06)	#DIV/0!	#DIV/0!	#DIV/0!	#DIV/0!	#DIV/0!	#DIV/0!
Reticulocyte Count	Reticulocyte %	Reticulocyte Auto 10^9/L (25.0 -85.0)	Immature Reticulocyte Fraction
24/12/2024	2.95	94.4	34.9
23/01/2024	3	88.5	43
31/05/2023	1.88	42.9	34.1
2023-12-04 10:15:00	1.3	43	37.5
2023-06-04 12:18:00	1.59	37.5	34.3
2023-05-04 13:51:00	1.54	36	31.1
Average	2.04333	57.05	35.8167
Ferritin	Ferritin ug/L (13.0-150.0)
21/01/2025	701
24/12/2024	965
2024-08-10 10:19:00	576
2024-03-09 10:37:00	499
2024-02-07 10:20:00	661
2024-06-02 10:24:00	660
2023-05-12 11:03:00	725
2023-07-11 10:53:00	860
2023-10-10 10:31:00	1155
29/08/2023	1412
2023-04-07 12:56:00	1358
14/06/2023	738
31/05/2023	966
2023-11-05 11:09:00	862
2023-05-04 13:51:00	1095
[truncated: 10 more columns]

## Sheet: Case 3 family 2 (II9)
Hematological Values for Case 3 family 2 (II:9)
Post Tx Mar 2022
CBC and Differential	WBC 10^9/L (3.90-11.00)	RBC 10^12/L (3.90-4.60)	Hemoglobin g/L (110-160)	Hematocrit L/L (0.320-0.470)	MCV fL (75-95)	MCH pg (24.0-30.0)	MCHC g/L (316-360)	RDW % (11-15)	Platelet 10^9/L (155-435)	MPV fL (6.3-11.2)	Platelet, Estimation	Nucleated RBC (Man) 1 /100 WBC (0)	Nucleated RBC (Absolute)	Nucleated RBC (Auto)	Nucleated RBC Absloute (Auto) 10^9/L (0)	Neutrophil (auto) % (30-70)	Neutrophil Absolute (Auto) 10^9/L (1.35-7.50)	Lymphocyte (auto) % (23-60)	Lymphocyte Absolute (Auto) 10^9/L (1.50-4.30)	Monocyte( Auto) % (4-12)	Monocyte Absolute (Auto) 10^9/L (0.25-1.00)	Eosinophil (Auto) % (1-12)	Eosinophil Absolute (Auto)10^9/L (0.03-1.00)	Baso ( Auto) % (0-2)	Basophil Absolute (Auto) 10^9/L (0-1.50)	Neutrophil (Man) % (30-70)	Neutrophil Absolute (Man) 10^9/L (1.35-7.50)	Band % (0-10)	Band Absolute 10^9/L	Lymphocyte % (23-60)	Monocyte % (4-12)	Monocyte Absolute 10^9/L (0.25-1.00)	Eosinophil % (1-12)	Eosinophil Absolute 10^9/L (0.03-1.00)	Basophil % (0-2)	Basophil absolute 10^9/L (0-1.50)	Atypical Lymphocyte %	MetaMyelocyte %	MetaMyelocyte Absolute 10^9/L	Myelocyte %	Myelocyte Absolute 10^9/L	Promyelocytes %	Promyelocytes Absolute 10^9/L	Poikilocytosis	Macrocytosis	Polychromasia	Schistocyte	Basophilic Stip	H-J Bodies
19/11/2024	1.87	2.33	66	0.211	90.6	28.3	313	measurabe	48	Done	Low	17	0.32	NA	NA	NA	0.62	NA	NA	NA	NA	NA	NA	NA	NA	39	0.73	NA	NA	58	1.08	2	0.04	NA	NA	NA	NA	1	0.02	NA	NA	1	0.02	NA	NA	Slight	NA	NA	Slight
2024-03-09 10:39:00	1.73	2.15	58	0.187	87	27	310	NA	39	Done	Low	3	0.05	NA	NA	NA	0.66	NA	NA	NA	NA	NA	NA	NA	NA	41	0.71	NA	NA	51	0.88	4	0.07	2	0.03	1	0.02	NA	NA	1	0.02	1	0.02	NA	NA	Slight	NA	Slight	Slight
16/07/2024	2.32	2.81	79	0.239	85.1	28.1	331	27.4	45	Done	NA	NA	NA	NA	NA	45.7	1.06	47	1.09	6	0.14	0.9	0.02	0.4	0.01	NA	NA	NA	NA	NA	NA	7	0.14	2	0.04	1	0.02	NA	NA	NA	NA	NA	NA	NA	NA	Slight	NA	NA	NA
2024-02-07 10:15:00	3.32	2.97	81	0.253	85.2	27.3	320	26.4	49	Done	Low	6	0.2	4.8	NA	47.3	1.57	44.9	1.49	6.9	0.23	0.6	0.02	0.3	0.01	NA	NA	NA	NA	NA	NA	4	0.09	2	0.04	NA	NA	1	0.02	NA	NA	NA	NA	NA	NA	Slight	NA	Slight	NA
2024-02-06 10:35:00	2.06	2.46	67	0.212	86.2	27.2	316	NA	48	Done	Low	21	0.43	NA	NA	NA	0.71	NA	NA	NA	NA	NA	NA	NA	NA	37	0.76	NA	NA	54	1.11	14	0.16	1	0.01	NA	NA	NA	NA	NA	NA	NA	NA	NA	NA	Slight	NA	Slight	NA
2024-07-05 10:12:00	2.18	2.71	71	0.227	83.8	26.2	313	30.7	44	Done	Low	9	0.2	NA	NA	NA	0.9	NA	NA	NA	NA	NA	NA	NA	NA	43	0.94	NA	NA	50	1.09	2	0.05	1	0.02	1	0.02	1	0.02	NA	NA	NA	NA	NA	NA	Slight	NA	Slight	Slight
15/02/2024	2.3	2.73	73	0.224	82.1	26.7	326	25.9	42	Done	NA	NA	NA	NA	NA	41	0.94	49.1	1.13	9.1	0.21	0.4	0.01	0.4	0.01	NA	NA	NA	NA	NA	NA	6	0.14	1	0.02	1	0.02	NA	NA	NA	NA	NA	NA	NA	NA	Moderate	NA	NA	Slight
30/01/2024	1.16	3.04	81	0.257	84.5	26.6	315	24.4	38	Done	Low	11	0.13	NA	NA	NA	0.33	NA	NA	NA	NA	NA	NA	NA	NA	37	0.43	2	0.02	47	0.55	3	0.06	NA	NA	NA	NA	3	0.06	NA	NA	NA	NA	NA	NA	Slight	NA	NA	NA
24/12/2023	2.42	2.3	61	0.199	86.5	26.5	307	31.3	54	Done	NA	NA	NA	NA	NA	39.2	0.92	51.3	1.18	9.1	0.21	0.4	0.01	NA	NA	35	0.8	NA	NA	61	1.4	11	0.23	NA	NA	NA	NA	2	0.04	2	0.04	NA	NA	NA	NA	Slight	NA	Slight	Slight
2023-12-12 11:01:00	2.3	2.39	64	0.205	85.8	26.8	312	30.6	54	Done	Low	4	0.09	NA	NA	NA	0.78	NA	NA	NA	NA	NA	NA	NA	NA	42	1	1	0.02	50	1.2	8	0.37	NA	NA	NA	NA	1	0.05	1	0.05	NA	NA	NA	NA	NA	NA	NA	Slight
2023-10-10 09:11:00	2.39	2.44	65	0.217	88.9	26.6	300	measurabe	58	Done	Low	9	0.22	NA	NA	NA	0.59	NA	NA	NA	NA	NA	NA	NA	NA	33	0.61	NA	NA	61	1.13	10	0.29	2	0.06	2	0.06	NA	NA	NA	NA	1	0.03	NA	NA	Moderate	NA	Marked	NA
2023-07-09 10:44:00	1.85	2.71	76	0.24	88.6	28	317	ND	54	Done	Low	7	0.13	NA	NA	NA	0.65	NA	NA	NA	NA	NA	NA	NA	NA	39	0.82	NA	NA	46	0.97	8	0.25	2	0.06	2	0.06	1	0.03	1	0.03	1	0.03	NA	NA	Slight	NA	NA	Slight
29/08/2023	2.1	2.69	74	0.238	88.5	27.5	311	31.8	56	Done	Low	7	0.15	NA	NA	NA	1.95	NA	NA	NA	NA	NA	NA	NA	NA	42	1.92	3	0.14	46	2.11	7	0.26	1	0.04	1	0.04	NA	NA	NA	NA	1	0.04	NA	NA	Moderate	NA	Marked	Slight
2023-12-07 11:21:00	4.58	3.35	89	0.296	88.4	26.6	301	ND	96	Done	Low	9	0.41	NA	NA	NA	0.85	NA	NA	NA	NA	NA	NA	NA	NA	39	1.14	NA	NA	48	1.41	8	0.26	1	0.03	1	0.03	2	0.06	NA	NA	3	0.1	NA	NA	NA	NA	Marked	NA
27/06/2023	2.93	3.5	92	0.312	89.1	26.3	295	35.2	68	Done	Low	17	0.5	NA	NA	18.8	0.69	61.4	2.26	16.3	0.6	1.9	0.07	1.6	0.06	NA	NA	NA	NA	NA	NA	5	0.18	2	0.07	NA	NA	NA	NA	2	0.07	NA	NA	NA	NA	NA	NA	NA	NA
21/06/2023	3.68	3.48	90	0.306	87.9	25.9	294	ND	84	Done	NA	NA	NA	NA	NA	NA	1.34	NA	NA	NA	NA	NA	NA	NA	NA	35	1.11	2	0.06	50	1.59	5	0.13	2	0.05	NA	NA	1	0.03	NA	NA	NA	NA	NA	NA	Slight	NA	NA	NA
31/05/2023	3.18	3.55	96	0.309	87	27	311	NA	109	Done	Low	9	0.29	NA	NA	NA	1.02	NA	NA	NA	NA	NA	NA	NA	NA	32	1.17	4	0.15	55	2.01	2	0.07	2	0.07	1	0.03	NA	NA	1	0.03	1	0.03	NA	NA	Moderate	NA	Slight	Slight
2023-10-05 14:26:00	3.65	3.68	97	0.327	88.9	26.4	297	33.2	91	Done	Low	41	1.5	NA	NA	NA	1.22	NA	NA	NA	NA	NA	NA	NA	NA	38	1.23	3	0.1	45	1.45	9	0.25	NA	NA	1	0.03	1	0.03	2	0.06	2	0.06	NA	NA	Slight	NA	Slight	NA
2023-05-04 13:38:00	3.23	3.58	97	0.318	88.8	27.1	305	33.6	78	Done	Low	17	0.55	NA	NA	NA	0.92	NA	NA	NA	NA	NA	NA	NA	NA	37	1.35	NA	NA	55	2.01	7	0.21	NA	NA	2	0.06	NA	NA	NA	NA	NA	NA	NA	NA	Slight	NA	Marked	NA
15/03/2023	3.65	3.34	90	0.301	90.1	26.9	299	NA	85	Done	NA	NA	NA	NA	NA	NA	1.18	NA	NA	NA	NA	NA	NA	NA	NA	41	1.07	NA	NA	52	1.36	7	0.22	1	0.03	1	0.03	2	0.06	1	0.03	1	0.03	NA	NA	NA	NA	NA	Slight
17/01/2023	2.62	3.16	87	0.28	88.6	27.5	311	NA	62	Done	Low	10	0.26	NA	NA	NA	1.24	NA	NA	NA	NA	NA	NA	NA	NA	28	0.96	1	0.03	65	2.24	NA	NA	NA	NA	NA	NA	1	0.03	NA	NA	NA	NA	NA	NA	Slight	NA	Slight	NA
29/11/2022	3.44	3.11	86	0.283	91	27.7	304	NA	66	Done	Low	10	0.34	NA	NA	49.1	1.18	39.2	0.94	9.6	0.23	1.7	0.04	NA	NA	39	1.09	NA	NA	47	1.31	6	0.14	2	0.05	1	0.02	NA	NA	NA	NA	1	0.02	NA	NA	Slight	NA	Moderate	NA
25/10/2022	2.79	3.12	86	0.284	91	27.6	303	34.3	75	Done	Low	19	0.53	NA	NA	NA	1.12	NA	NA	NA	NA	NA	NA	0.4	0.01	NA	NA	NA	NA	NA	NA	7	0.16	NA	NA	1	0.02	2	0.05	1	0.02	NA	NA	NA	NA	Slight	NA	Marked	NA
20/09/2022	2.4	3.08	85	0.28	90.9	27.6	304	31.4	63	Done	Low	16	0.38	NA	NA	NA	1.22	NA	NA	NA	NA	NA	NA	NA	NA	42	1.25	1	0.03	47	1.4	5	0.13	2	0.05	NA	NA	NA	NA	NA	NA	NA	NA	NA	NA	Slight	NA	Slight	NA
30/08/2022	2.97	2.62	69	0.224	85.5	26.3	308	27.6	58	Done	Low	8	0.24	NA	NA	44.3	1.24	44.7	1.22	7	0.19	3.3	0.09	NA	NA	42	1.3	2	0.06	47	1.46	1	0.03	1	0.03	NA	NA	NA	NA	NA	NA	NA	NA	NA	NA	Slight	NA	Slight	NA
19/07/2022	3.1	2.36	63	0.2	84.7	26.7	315	27.3	50	Done	Low	10	0.31	NA	NA	42.1	1.15	47.3	1.29	8.4	0.23	1.5	0.04	0.7	0.02	NA	NA	NA	NA	NA	NA	3	0.09	2	0.06	2	0.06	1	0.03	NA	NA	1	0.03	NA	NA	Slight	NA	Moderate	NA
31/05/2022	2.95	2.77	70	0.232	83.8	25.3	302	26.5	80	Done	NA	NA	NA	NA	NA	30.8	0.66	57.2	1.23	8.8	0.19	2.3	0.05	0.7	0.02	NA	NA	NA	NA	NA	NA	NA	NA	NA	NA	NA	NA	NA	NA	NA	NA	NA	NA	NA	NA	NA	NA	NA	NA
17/05/2022	2.73	2.72	71	0.228	83.8	26.1	311	26	67	Done	NA	NA	NA	NA	NA	NA	0.8	NA	NA	NA	NA	NA	NA	0.9	0.02	NA	NA	NA	NA	NA	NA	NA	NA	NA	NA	NA	NA	NA	NA	NA	NA	NA	NA	NA	NA	NA	NA	NA	NA
27/04/2022	2.15	3.12	82	0.259	83	26.3	317	22.5	46	Done	NA	NA	NA	2.3	NA	33.8	1.13	56	1.87	8.7	0.29	0.9	0.03	NA	NA	31	0.72	NA	NA	59	1.37	NA	NA	NA	NA	NA	NA	NA	NA	NA	NA	NA	NA	NA	NA	NA	NA	NA	NA
2022-12-04 09:41:00	2.32	2.49	65	0.209	83.9	26.1	311	26.5	38	Done	Low	9	0.21	NA	NA	38	1.05	52.9	1.46	7.6	0.21	1.1	0.03	NA	NA	39	0.9	NA	NA	50	1.16	NA	NA	NA	NA	NA	NA	NA	NA	NA	NA	NA	NA	NA	NA	NA	NA	NA	NA
29/03/2022	2.32	2.4	61	0.2	83.3	25.4	305	28.9	44	Done	Low	10	0.23	NA	NA	NA	1.04	NA	NA	NA	NA	NA	NA	0.6	0.02	NA	NA	NA	NA	NA	NA	NA	NA	NA	NA	NA	NA	NA	NA	NA	NA	NA	NA	NA	NA	NA	NA	NA	NA
2022-09-03 15:42:00	3.34	2.84	71	0.224	78.9	25	317	26.5	49	Done	Low	NA	NA	3.3	NA	NA	1.28	NA	NA	NA	NA	NA	NA	NA	NA	35	0.92	NA	NA	58	1.53	NA	NA	NA	NA	NA	NA	NA	NA	NA	NA	NA	NA	NA	NA	NA	NA	NA	NA
Average	2.68844	2.875	76.9688	0.249406	86.6063	26.7688	309.406	28.9524	60.5625	#DIV/0!	#DIV/0!	12.1304	0.333478	3.46667	#DIV/0!	39.1	1.00031	50.0909	1.37818	8.86364	0.248182	1.36364	0.0372727	0.666667	0.02	37.6522	0.996957	2.11111	0.0677778	52.2609	1.38348	6.04	0.1608	1.61111	0.0422222	1.26667	0.0346667	1.42857	0.0378571	1.33333	0.0388889	1.27273	0.0372727	#DIV/0!	#DIV/0!	#DIV/0!	#DIV/0!	#DIV/0!	#DIV/0!
Maximum Value	4.58	3.68	97	0.327	91	28.3	331	35.2	109	#DIV/0!	#DIV/0!	41	1.5	4.8	#DIV/0!	49.1	1.95	61.4	2.26	16.3	0.6	3.3	0.09	1.6	0.06	43	1.92	4	0.15	65	2.24	14	0.37	2	0.07	2	0.06	3	0.06	2	0.07	3	0.1	#DIV/0!	#DIV/0!	#DIV/0!	#DIV/0!	#DIV/0!	#DIV/0!
Minimum Value	1.16	2.15	58	0.187	78.9	25	294	22.5	38	#DIV/0!	#DIV/0!	3	0.05	2.3	#DIV/0!	18.8	0.33	39.2	0.94	6	0.14	0.4	0.01	0.3	0.01	28	0.43	1	0.02	45	0.55	1	0.03	1	0.01	1	0.02	1	0.02	1	0.02	1	0.02	#DIV/0!	#DIV/0!	#DIV/0!	#DIV/0!	#DIV/0!	#DIV/0!
Average ( Minimum - Maximum)	2.6884375 (1.16-4.58)	2.875 (2.15-3.68)	76.96875 (58-97)	0.24940625 (0.187-0.327)	86.60625 (78.9-91)	26.76875 (25-28.3)	309.40625 (294-331)	28.952380952381 (22.5-35.2)	60.5625 (38-109)	#DIV/0!	#DIV/0!	12.1304347826087 (3-41)	0.333478260869565 (0.05-1.5)	3.46666666666667 (2.3-4.8)	#DIV/0!	39.1 (18.8-49.1)	1.0003125 (0.33-1.95)	50.0909090909091 (39.2-61.4)	1.37818181818182 (0.94-2.26)	8.86363636363636 (6-16.3)	0.248181818181818 (0.14-0.6)	1.36363636363636 (0.4-3.3)	0.0372727272727273 (0.01-0.09)	0.666666666666667 (0.3-1.6)	0.02 (0.01-0.06)	37.6521739130435 (28-43)	0.99695652173913 (0.43-1.92)	2.11111111111111 (1-4)	0.0677777777777778 (0.02-0.15)	52.2608695652174 (45-65)	1.38347826086957 (0.55-2.24)	6.04 (1-14)	0.1608 (0.03-0.37)	1.61111111111111 (1-2)	0.0422222222222222 (0.01-0.07)	1.26666666666667 (1-2)	0.0346666666666667 (0.02-0.06)	1.42857142857143 (1-3)	0.0378571428571429 (0.02-0.06)	1.33333333333333 (1-2)	0.0388888888888889 (0.02-0.07)	1.27272727272727 (1-3)	0.0372727272727273 (0.02-0.1)	#DIV/0!	#DIV/0!	#DIV/0!	#DIV/0!	#DIV/0!	#DIV/0!
Pre Tx
CBC and Differential	WBC 10^9/L (3.90-11.00)	RBC 10^12/L (3.90-4.60)	Hemoglobin g/L (110-160)	Hematocrit L/L (0.320-0.470)	MCV fL (75-95)	MCH pg (24.0-30.0)	MCHC g/L (316-360)	RDW % (11-15)	Platelet 10^9/L (155-435)	MPV fL (6.3-11.2)	Platelet, Estimation	Nucleated RBC (Man) 1 /100 WBC (0)	Nucleated RBC (Absolute)	Nucleated RBC (Auto)	Nucleated RBC Absloute (Auto) 10^9/L (0)	Neutrophil (auto) % (30-70)	Neutrophil Absolute (Auto) 10^9/L (1.35-7.50)	Lymphocyte (auto) % (23-60)	Lymphocyte Absolute (Auto) 10^9/L (1.50-4.30)	Monocyte( Auto) % (4-12)	Monocyte Absolute (Auto) 10^9/L (0.25-1.00)	Eosinophil (Auto) % (1-12)	Eosinophil Absolute (Auto)10^9/L (0.03-1.00)	Baso ( Auto) % (0-2)	Basophil Absolute (Auto) 10^9/L (0-1.50)	Neutrophil (Man) % (30-70)	Neutrophil Absolute (Man) 10^9/L (1.35-7.50)	Band % (0-10)	Band Absolute 10^9/L	Lymphocyte % (23-60)	Monocyte % (4-12)	Monocyte Absolute 10^9/L (0.25-1.00)	Eosinophil % (1-12)	Eosinophil Absolute 10^9/L (0.03-1.00)	Basophil % (0-2)	Basophil absolute 10^9/L (0-1.50)	Atypical Lymphocyte %	MetaMyelocyte %	MetaMyelocyte Absolute 10^9/L	Myelocyte %	Myelocyte Absolute 10^9/L	Promyelocytes %	Promyelocytes Absolute 10^9/L	Poikilocytosis	Macrocytosis	Polychromasia	Schistocyte	Basophilic Stip	H-J Bodies
20/02/2022	2.63	2.79	69	0.217	77.8	24.7	318	28.4	49	Done	Low	4	0.11	NA	NA	NA	NA	NA	NA	NA	NA	NA	NA	0.4	0.01	NA	NA	NA	NA	NA	NA	NA	NA	NA	NA	NA	NA	NA	NA	NA	NA	NA	NA	NA	NA	NA	NA	NA	NA
19/01/2022	2.76	2.78	68	0.22	79.1	24.5	309	27.8	49	Done	Low	NA	NA	4	NA	NA	NA	NA	NA	NA	NA	NA	NA	NA	NA	43	1.25	NA	NA	56	1.62	NA	NA	NA	NA	NA	NA	NA	NA	NA	NA	NA	NA	NA	NA	NA	NA	NA	NA
23/12/2021	2.9	3.46	85	0.275	79.5	24.6	309	23.9	43	Done	Low	3	0.09	4.5	NA	NA	NA	NA	NA	NA	NA	NA	NA	NA	NA	45	1.34	NA	NA	46	1.37	NA	NA	NA	NA	NA	NA	NA	NA	NA	NA	NA	NA	NA	NA	NA	NA	NA	NA
15/12/2021	2.98	1.89	48	0.156	82.5	25.4	308	28.7	35	Done	Low	2	0.06	4.7	NA	NA	NA	NA	NA	NA	NA	NA	NA	NA	NA	NA	NA	NA	NA	NA	NA	NA	NA	NA	NA	NA	NA	NA	NA	NA	NA	NA	NA	NA	NA	NA	NA	NA	NA
Average	2.8175	2.73	67.5	0.217	79.725	24.8	311	27.2	44	#DIV/0!	#DIV/0!	3	0.0866667	4.4	#DIV/0!	#DIV/0!	#DIV/0!	#DIV/0!	#DIV/0!	#DIV/0!	#DIV/0!	#DIV/0!	#DIV/0!	0.4	0.01	44	1.295	#DIV/0!	#DIV/0!	51	1.495	#DIV/0!	#DIV/0!	#DIV/0!	#DIV/0!	#DIV/0!	#DIV/0!	#DIV/0!	#DIV/0!	#DIV/0!	#DIV/0!	#DIV/0!	#DIV/0!	#DIV/0!	#DIV/0!	#DIV/0!	#DIV/0!	#DIV/0!	#DIV/0!
Maximum Value	2.98	3.46	85	0.275	82.5	25.4	318	28.7	49	#DIV/0!	#DIV/0!	4	0.11	4.7	#DIV/0!	#DIV/0!	#DIV/0!	#DIV/0!	#DIV/0!	#DIV/0!	#DIV/0!	#DIV/0!	#DIV/0!	0.4	0.01	45	1.34	#DIV/0!	#DIV/0!	56	1.62	#DIV/0!	#DIV/0!	#DIV/0!	#DIV/0!	#DIV/0!	#DIV/0!	#DIV/0!	#DIV/0!	#DIV/0!	#DIV/0!	#DIV/0!	#DIV/0!	#DIV/0!	#DIV/0!	#DIV/0!	#DIV/0!	#DIV/0!	#DIV/0!
Minimum Value	2.63	1.89	48	0.156	77.8	24.5	308	23.9	35	#DIV/0!	#DIV/0!	2	0.06	4	#DIV/0!	#DIV/0!	#DIV/0!	#DIV/0!	#DIV/0!	#DIV/0!	#DIV/0!	#DIV/0!	#DIV/0!	0.4	0.01	43	1.25	#DIV/0!	#DIV/0!	46	1.37	#DIV/0!	#DIV/0!	#DIV/0!	#DIV/0!	#DIV/0!	#DIV/0!	#DIV/0!	#DIV/0!	#DIV/0!	#DIV/0!	#DIV/0!	#DIV/0!	#DIV/0!	#DIV/0!	#DIV/0!	#DIV/0!	#DIV/0!	#DIV/0!
Average ( Minimum - Maximum)	2.8175 (2.63-2.98)	2.73 (1.89-3.46)	67.5 (48-85)	0.217 (0.156-0.275)	79.725 (77.8-82.5)	24.8 (24.5-25.4)	311 (308-318)	27.2 (23.9-28.7)	44 (35-49)	#DIV/0!	#DIV/0!	3 (2-4)	0.0866666666666667 (0.06-0.11)	4.4 (4-4.7)	#DIV/0!	#DIV/0!	#DIV/0!	#DIV/0!	#DIV/0!	#DIV/0!	#DIV/0!	#DIV/0!	#DIV/0!	0.4 (0.4-0.4)	0.01 (0.01-0.01)	44 (43-45)	1.295 (1.25-1.34)	#DIV/0!	#DIV/0!	51 (46-56)	1.495 (1.37-1.62)	#DIV/0!	#DIV/0!	#DIV/0!	#DIV/0!	#DIV/0!	#DIV/0!	#DIV/0!	#DIV/0!	#DIV/0!	#DIV/0!	#DIV/0!	#DIV/0!	#DIV/0!	#DIV/0!	#DIV/0!	#DIV/0!	#DIV/0!	#DIV/0!
Reticulocyte Count	Reticulocyte %	Reiculocyte Auto 10^9/L (25.0 -85.0)	Immature Reticulocyte Fraction
16/07/2024	1.91	53.7	34.8
29/08/2023	1.66	44.7	39.8
17/01/2023	2.13	67.3	37.7
19/07/2022	1.76	41.5	41.5
31/05/2022	1.56	43.2	41.2
17/05/2022	1.82	49.5	29
2022-12-04 09:41:00	1.79	44.6	31.7
23/12/2021	1.43	49.5	37.8
15/12/2021	2	37.8	43.1
Average	1.78444	47.9778	37.4
Ferritin	Ferritin ug/L (13.0-150.0)
2024-03-09 10:39:00	408
2024-02-06 10:35:00	443
29/08/2023	219
21/06/2023	596
31/05/2023	1093
18/05/2023	1173
17/01/2023	1780
29/11/2022	1942
25/10/2022	1974
30/08/2022	761
31/05/2022	1337
2022-12-04 09:41:00	1372
20/02/2022	1766
15/12/2021	1875
Pre Tx
Surface Markers	ABS Total T CD3 mm3 (782-2,834)	Total T CD3 %	ABS Helper T CD4 mm3 (322-1,750)	Helper T CD4 %	ABS Sup Cyto T CD8 mm3 (338-1,086)	Sup Cyto T CD8 %	ABS total B CD19 mm3 (67-555)	Total B CD19 %
15/12/2021	1118	77	686	47	370	26	* 182	* 13
Surface Markers	ABS Total NK CD56 and 16 mm3	Total NK CD 56 %	CD4/CD8 Ration
15/12/2021	137	9	1.8	* Lymphocyte Markers, Adult
HLA Verification	HLA A*. Allele	HLA A*.. Allele	HLA B*. Allele	HLA B*.. Allele	HLA DRB1*. Allele	HLA DRB1*.. Allele
30/01/2024	A*11:01	A*31:01	B*50:01	B*51:01	DRB1*07:01	DRB1*10:01
[truncated: 10 more columns]
